# Supplementary material for: Modeling the Potential Distribution and Future Dynamics of Important Vector Culex tritaeniorhynchus Under Climate Change Scenarios in China
Source: Insects. 2025 Apr 3;16(4):382. doi: 10.3390/insects16040382 (PMC12028164; doi:10.3390/insects16040382)
Supplement: Supplementary file 1 [file insects-16-00382-s001.zip › Table S1.xlsx]

## Sheet: Table S1
Species	Longitude	Latitude	Year	Literature/Source	Link
Culex tritaeniorhynchus	121.885	30.8783	2014	A investigation of mosquitoes at Yangshan terminal port	https://gjwj.cbpt.cnki.net/WKD2/WebPublication/paperDigest.aspx?paperID=dfa58e39-55d3-498d-8b34-66f08eafe594
Culex tritaeniorhynchus	119.408	32.3935	2000-2002	Background investigation of rodent, mosquito and fly vectors at Yangzhou port	http://www.yxdwfz.com/WKD/WebPublication/paperDigest.aspx?paperID=c198d99c-9849-41e1-bec7-c8d337b9dc34
Culex tritaeniorhynchus	107.727	31.3538	2007	Investigation and analysis of mosquito distribution and fluctuation in Xuanhan County	https://kns.cnki.net/kcms2/article/abstract?v=d24vdHNzaZhlMUu7BehsnJZiQBKBYvx6sylWuHbjaG13G0n_6EH_7GaBxICkmT8HCwQZk4ufa4WV5QZNp5Cs6JHDp9zHuo5ltju4pdtCLk0AwQw84ZBypu5BwE3L-OnVpfsJuMrYpXuK6Jgd2fvqFQ2nEmfwT1GrqIBxbK_L-o0CxRD4Il9PMlAPDAl7Ecnn&uniplatform=NZKPT&language=CHS
Culex tritaeniorhynchus	118.275	33.963	2013-2015	Surveillance on adult mosquito population density from 2013 to 2015 in Suqian City	https://kns.cnki.net/kcms2/article/abstract?v=d24vdHNzaZju4YGz-aCbN9aeusibrWm4brawzvwO3yVUk8ruFIyzgJqLI9Xu16uROH6Xxd0-BR3YqybldDt_9EU54MIoOfjHVEdURqYNraEiS4c74Vm6caH97morf-r_HvbyfN8RGShGWQEkESYboWN1I_QfY3zH3p8EalHNhPyRDJFxoz7MtCL2XL3dgODc&uniplatform=NZKPT&language=CHS
Culex tritaeniorhynchus	108.765	34.4381	2004	Diversity and Control of Vector Mosquitoes at Xianyang International Airport	https://kns.cnki.net/kcms2/article/abstract?v=d24vdHNzaZgkvNbhAQEp8wXIvlGOWB6u16xfSh34Vn9-OUg9yem5sL9NvaV7ipBTXdGWG96GtFAtrPvWUcywg2vctjrwNC7sPhoHdNw-8-1SHvR6nkxP-g46sFxjJ_fPs6cnSG1dK4WUuqSThJVA4Kes1ltJOtWzskD3j9CfYwAk6BNU-VZfHWYTdf18RsQU&uniplatform=NZKPT&language=CHS
Culex tritaeniorhynchus	95.3331	29.3252	2009	Preliminary investigation of vector mosquitoes in Nyingtri,Tibet	https://kns.cnki.net/kcms2/article/abstract?v=d24vdHNzaZgsBfebNOeZGRk4n_q0pEn-urb82dysl3S6MAeK_U9pM9GTuXnjmXS1MUn5XKaUb-fFTmxWwJ0I_3NfAjcgQkLTXQeRbJ5bHwdhpszYnu_9PogII2qytNdpJ3iHu9lKgWDpRC18311utiVmcOhG2VrUE8wrFxJ_l4sDfwR4HFlglbkJx0Chd-M0&uniplatform=NZKPT&language=CHS
Culex tritaeniorhynchus	108.939	34.3431	2010-2014	Surveillance of mosquitoes from 2010 to 2014 in Xi’an City	https://kns.cnki.net/kcms2/article/abstract?v=d24vdHNzaZj6hkzCWJ6CmZ-N96Z2BvBf3qG6KUU6mLbCHOYNfBE3xCe_Wx6ybJGDHXAZgV73qN9hrv0f_hNYNcn0NJzd1p2pyfHfOx61t4fSga8OUojBGLtbRK9bR7tbQpgW70NQ7RWAwvK1slXCHCKueb5bDfdB1eyockzM1bciwg3xpjrjyAnwm4Lk1MXR&uniplatform=NZKPT&language=CHS
Culex tritaeniorhynchus	117.721	38.987	2014-2015	The 2014-2015 medical vector background survey of Nanjiang harbor district in Tianjin Port	https://kns.cnki.net/kns8s/defaultresult/index?crossids=YSTT4HG0%2CLSTPFY1C%2CJUP3MUPD%2CMPMFIG1A%2CWQ0UVIAA%2CBLZOG7CK%2CPWFIRAGL%2CEMRPGLPA%2CNLBO1Z6R%2CNN3FJMUV&korder=SU&kw=%E5%AE%A3%E6%B1%89%E5%8E%BF%E8%9A%8A%E8%99%AB
Culex tritaeniorhynchus	121.49	31.4054	2009-2012	Analysis of surveillance data on adult mosquito population density in Baoshan district of Shanghai, China, 2009-2012	https://kns.cnki.net/kcms2/article/abstract?v=d24vdHNzaZiKa0urtc9vf8ZJCiLDV_BtL7gUzKqgDj-2L8o_7KUxpm8bQ-a_A9c1pO7fANGqIEZnLRV4deBGTwcboojMKeHJfUYbyq-IcsOI8mXnZcUZqNi-QOEzRniW736bwhOIP7klbH-HMQCo2EzD4p6d8h9Rf3iIzOjrV8r_w3KY-BV23pLCoYvOtm46&uniplatform=NZKPT&language=CHS
Culex tritaeniorhynchus	120.575	32.3705	2015	Investigation of medical vectors in Rugao port	https://kns.cnki.net/kcms2/article/abstract?v=d24vdHNzaZjTI3Wj2kLMBRI1Zbdhzbl3w54KSlDhQeDDlPCXHC7s5fOSRztNu2CkQakpCeLlM2oYqFlLxjxrPfVRq1_e02qM26lDgufoJVA6Fy8EWAFCB35WC0LD51HICs6c8Wtl9sO7tf0z2LveLwgDGCY1ArApU_0XdkZursIQK_5WzDr1nn6lz8uPwlG-&uniplatform=NZKPT&language=CHS
Culex tritaeniorhynchus	120.393	36.0599	2012-2013	Investigation of medical vectors in Rugao port	https://kns.cnki.net/kcms2/article/abstract?v=d24vdHNzaZjTI3Wj2kLMBRI1Zbdhzbl3w54KSlDhQeDDlPCXHC7s5fOSRztNu2CkQakpCeLlM2oYqFlLxjxrPfVRq1_e02qM26lDgufoJVA6Fy8EWAFCB35WC0LD51HICs6c8Wtl9sO7tf0z2LveLwgDGCY1ArApU_0XdkZursIQK_5WzDr1nn6lz8uPwlG-&uniplatform=NZKPT&language=CHS
Culex tritaeniorhynchus	116.499	35.309	2011	Investigation of medical vectors in Rugao port	https://kns.cnki.net/kcms2/article/abstract?v=d24vdHNzaZjTI3Wj2kLMBRI1Zbdhzbl3w54KSlDhQeDDlPCXHC7s5fOSRztNu2CkQakpCeLlM2oYqFlLxjxrPfVRq1_e02qM26lDgufoJVA6Fy8EWAFCB35WC0LD51HICs6c8Wtl9sO7tf0z2LveLwgDGCY1ArApU_0XdkZursIQK_5WzDr1nn6lz8uPwlG-&uniplatform=NZKPT&language=CHS
Culex tritaeniorhynchus	116.495	35.1017	2011	Investigation of medical vectors in Rugao port	https://kns.cnki.net/kcms2/article/abstract?v=d24vdHNzaZjTI3Wj2kLMBRI1Zbdhzbl3w54KSlDhQeDDlPCXHC7s5fOSRztNu2CkQakpCeLlM2oYqFlLxjxrPfVRq1_e02qM26lDgufoJVA6Fy8EWAFCB35WC0LD51HICs6c8Wtl9sO7tf0z2LveLwgDGCY1ArApU_0XdkZursIQK_5WzDr1nn6lz8uPwlG-&uniplatform=NZKPT&language=CHS
Culex tritaeniorhynchus	116.45	35.2642	2011	Investigation of medical vectors in Rugao port	https://kns.cnki.net/kcms2/article/abstract?v=d24vdHNzaZjTI3Wj2kLMBRI1Zbdhzbl3w54KSlDhQeDDlPCXHC7s5fOSRztNu2CkQakpCeLlM2oYqFlLxjxrPfVRq1_e02qM26lDgufoJVA6Fy8EWAFCB35WC0LD51HICs6c8Wtl9sO7tf0z2LveLwgDGCY1ArApU_0XdkZursIQK_5WzDr1nn6lz8uPwlG-&uniplatform=NZKPT&language=CHS
Culex tritaeniorhynchus	117.759	34.5791	2011	Investigation of medical vectors in Rugao port	https://kns.cnki.net/kcms2/article/abstract?v=d24vdHNzaZjTI3Wj2kLMBRI1Zbdhzbl3w54KSlDhQeDDlPCXHC7s5fOSRztNu2CkQakpCeLlM2oYqFlLxjxrPfVRq1_e02qM26lDgufoJVA6Fy8EWAFCB35WC0LD51HICs6c8Wtl9sO7tf0z2LveLwgDGCY1ArApU_0XdkZursIQK_5WzDr1nn6lz8uPwlG-&uniplatform=NZKPT&language=CHS
Culex tritaeniorhynchus	119.892	29.4524	2010	Study on Density Fluctuation and Population Composition of Mosquitoes in Jinhua	https://kns.cnki.net/kcms2/article/abstract?v=d24vdHNzaZjg8I-tWAb5sm11aYpaJewEe3lk2nq2U-7gslil1xVeaAzGBx7twet2HBO5uO6mAfYqhdroZhYTyh10O77Hs2p5JbxWfwFaU6qPubFoXai5LiI9dq-VbZ8OCXKqe0i-w5AmzPqNG1HQsJHsWq8V7V5mhhaZp-v8ngNn_geMW-3EmJZoD4wS0JEI&uniplatform=NZKPT&language=CHS
Culex tritaeniorhynchus	119.816	28.8927	2010	Study on Density Fluctuation and Population Composition of Mosquitoes in Jinhua	https://kns.cnki.net/kcms2/article/abstract?v=d24vdHNzaZjg8I-tWAb5sm11aYpaJewEe3lk2nq2U-7gslil1xVeaAzGBx7twet2HBO5uO6mAfYqhdroZhYTyh10O77Hs2p5JbxWfwFaU6qPubFoXai5LiI9dq-VbZ8OCXKqe0i-w5AmzPqNG1HQsJHsWq8V7V5mhhaZp-v8ngNn_geMW-3EmJZoD4wS0JEI&uniplatform=NZKPT&language=CHS
Culex tritaeniorhynchus	120.242	29.2896	2010	Study on Density Fluctuation and Population Composition of Mosquitoes in Jinhua	https://kns.cnki.net/kcms2/article/abstract?v=d24vdHNzaZjg8I-tWAb5sm11aYpaJewEe3lk2nq2U-7gslil1xVeaAzGBx7twet2HBO5uO6mAfYqhdroZhYTyh10O77Hs2p5JbxWfwFaU6qPubFoXai5LiI9dq-VbZ8OCXKqe0i-w5AmzPqNG1HQsJHsWq8V7V5mhhaZp-v8ngNn_geMW-3EmJZoD4wS0JEI&uniplatform=NZKPT&language=CHS
Culex tritaeniorhynchus	120.048	28.8885	2010	Study on Density Fluctuation and Population Composition of Mosquitoes in Jinhua	https://kns.cnki.net/kcms2/article/abstract?v=d24vdHNzaZjg8I-tWAb5sm11aYpaJewEe3lk2nq2U-7gslil1xVeaAzGBx7twet2HBO5uO6mAfYqhdroZhYTyh10O77Hs2p5JbxWfwFaU6qPubFoXai5LiI9dq-VbZ8OCXKqe0i-w5AmzPqNG1HQsJHsWq8V7V5mhhaZp-v8ngNn_geMW-3EmJZoD4wS0JEI&uniplatform=NZKPT&language=CHS
Culex tritaeniorhynchus	119.46	29.2089	2010	Study on Density Fluctuation and Population Composition of Mosquitoes in Jinhua	https://kns.cnki.net/kcms2/article/abstract?v=d24vdHNzaZjg8I-tWAb5sm11aYpaJewEe3lk2nq2U-7gslil1xVeaAzGBx7twet2HBO5uO6mAfYqhdroZhYTyh10O77Hs2p5JbxWfwFaU6qPubFoXai5LiI9dq-VbZ8OCXKqe0i-w5AmzPqNG1HQsJHsWq8V7V5mhhaZp-v8ngNn_geMW-3EmJZoD4wS0JEI&uniplatform=NZKPT&language=CHS
Culex tritaeniorhynchus	120.45	29.0545	2010	Study on Density Fluctuation and Population Composition of Mosquitoes in Jinhua	https://kns.cnki.net/kcms2/article/abstract?v=d24vdHNzaZjg8I-tWAb5sm11aYpaJewEe3lk2nq2U-7gslil1xVeaAzGBx7twet2HBO5uO6mAfYqhdroZhYTyh10O77Hs2p5JbxWfwFaU6qPubFoXai5LiI9dq-VbZ8OCXKqe0i-w5AmzPqNG1HQsJHsWq8V7V5mhhaZp-v8ngNn_geMW-3EmJZoD4wS0JEI&uniplatform=NZKPT&language=CHS
Culex tritaeniorhynchus	119.693	29.0991	2010	Study on Density Fluctuation and Population Composition of Mosquitoes in Jinhua	https://kns.cnki.net/kcms2/article/abstract?v=d24vdHNzaZjg8I-tWAb5sm11aYpaJewEe3lk2nq2U-7gslil1xVeaAzGBx7twet2HBO5uO6mAfYqhdroZhYTyh10O77Hs2p5JbxWfwFaU6qPubFoXai5LiI9dq-VbZ8OCXKqe0i-w5AmzPqNG1HQsJHsWq8V7V5mhhaZp-v8ngNn_geMW-3EmJZoD4wS0JEI&uniplatform=NZKPT&language=CHS
Culex tritaeniorhynchus	119.572	29.0862	2010	Study on Density Fluctuation and Population Composition of Mosquitoes in Jinhua	https://kns.cnki.net/kcms2/article/abstract?v=d24vdHNzaZjg8I-tWAb5sm11aYpaJewEe3lk2nq2U-7gslil1xVeaAzGBx7twet2HBO5uO6mAfYqhdroZhYTyh10O77Hs2p5JbxWfwFaU6qPubFoXai5LiI9dq-VbZ8OCXKqe0i-w5AmzPqNG1HQsJHsWq8V7V5mhhaZp-v8ngNn_geMW-3EmJZoD4wS0JEI&uniplatform=NZKPT&language=CHS
Culex tritaeniorhynchus	112.132	34.7285	2012	Surveillance on mosquito-borne arboviruses in Xixian county and Xin’an county, Henan province, 2012	https://kns.cnki.net/kcms2/article/abstract?v=d24vdHNzaZh42BGdIwXhQ0CJojbZsrr5K7FZ6hpSzdaQyyo0aGK4Mg6m-5Y_6N8RWZwIKmNs96MBaQk6Qurz7yn5xGC-0svaK-0T4XnDJn2ZHN8QLmg0VUWLY3BbL0EG2wfJAdNL-Od0zjzf4ly1BOOnOIEfKVhBsEq0hJdHbQ4PvPHZjdwbWi77jxj-N-A-&uniplatform=NZKPT&language=CHS
Culex tritaeniorhynchus	98.5078	39.745	2011	Investigation on the distribution of mosquito in Hexi corridor in Gansu Province	https://kns.cnki.net/kcms2/article/abstract?v=d24vdHNzaZgANJpWlUix6zr68L3gw-E5jZlndMOi4IuCXsgCwxMwA7XmNn0T43rJaoL_R_1zqYLzEzsMOb--MPqL5N-5WeIkB-f3f_2Qm1mr2gmvUXnG7A2WG4T-OKlUE9Fv4yZASq_jRmz-sNrC20UTLbqdFC-BBH63un10M-v36GI2i_L38ln9YrxG1URh&uniplatform=NZKPT&language=CHS
Culex tritaeniorhynchus	100.478	38.9297	2011	Investigation on the distribution of mosquito in Hexi corridor in Gansu Province	https://kns.cnki.net/kcms2/article/abstract?v=d24vdHNzaZgANJpWlUix6zr68L3gw-E5jZlndMOi4IuCXsgCwxMwA7XmNn0T43rJaoL_R_1zqYLzEzsMOb--MPqL5N-5WeIkB-f3f_2Qm1mr2gmvUXnG7A2WG4T-OKlUE9Fv4yZASq_jRmz-sNrC20UTLbqdFC-BBH63un10M-v36GI2i_L38ln9YrxG1URh&uniplatform=NZKPT&language=CHS
Culex tritaeniorhynchus	102.642	37.9282	2011	Investigation on the distribution of mosquito in Hexi corridor in Gansu Province	https://kns.cnki.net/kcms2/article/abstract?v=d24vdHNzaZgANJpWlUix6zr68L3gw-E5jZlndMOi4IuCXsgCwxMwA7XmNn0T43rJaoL_R_1zqYLzEzsMOb--MPqL5N-5WeIkB-f3f_2Qm1mr2gmvUXnG7A2WG4T-OKlUE9Fv4yZASq_jRmz-sNrC20UTLbqdFC-BBH63un10M-v36GI2i_L38ln9YrxG1URh&uniplatform=NZKPT&language=CHS
Culex tritaeniorhynchus	107.638	35.7342	2011	Investigation of mosquitoes and arboviruses in Hexi Corridor of Gansu province,China in 2011	http://www.bmsw.net.cn/en/y2012/v23/i5/424
Culex tritaeniorhynchus	105.725	34.5785	2014	Investigation on important vectors and arboviruses in some areas of Gansu Province	https://kns.cnki.net/kcms2/article/abstract?v=d24vdHNzaZgXO-BUGNLljFEuRxAXMDUmPA1LjdXazhrOTv-XtuAXHDO4hVOtah9Bdo7qXpSZwidHsrWwcs4G9KcsCkteFl1i1BUtP60neSC1k_QalJ2NfW16uVK_Ui9OHHotJXtUBU1p2478ZObdXKKX4WPkj5mpYFRIWjk2hiWof09st3dGqZfrRDOnnFCw&uniplatform=NZKPT&language=CHS
Culex tritaeniorhynchus	131.153	44.4122	2012	Species and fauna distribution of mosquitoes in three provinces of Northeast China	https://kns.cnki.net/kcms2/article/abstract?v=d24vdHNzaZi-M_8tt3j7WICgPz1cmVx11N7P8HHApzkdmqVl-GWPl6AvFRxsf4M4KDn2VVErvuR5460f7Q7Qitt6H-9kPBRV7OBXesQlYvKrxhXCUv00bSLINbYA_8DXJJBly-j3ZipKt4sklJQQaWxxHOvSotF3VhknxEDFfCMgTOchrzqMekh4kY2hG2-N&uniplatform=NZKPT&language=CHS
Culex tritaeniorhynchus	134.014	46.7981	2012	Species and fauna distribution of mosquitoes in three provinces of Northeast China	https://kns.cnki.net/kcms2/article/abstract?v=d24vdHNzaZi-M_8tt3j7WICgPz1cmVx11N7P8HHApzkdmqVl-GWPl6AvFRxsf4M4KDn2VVErvuR5460f7Q7Qitt6H-9kPBRV7OBXesQlYvKrxhXCUv00bSLINbYA_8DXJJBly-j3ZipKt4sklJQQaWxxHOvSotF3VhknxEDFfCMgTOchrzqMekh4kY2hG2-N&uniplatform=NZKPT&language=CHS
Culex tritaeniorhynchus	126.553	43.8435	2012	Species and fauna distribution of mosquitoes in three provinces of Northeast China	https://kns.cnki.net/kcms2/article/abstract?v=d24vdHNzaZi-M_8tt3j7WICgPz1cmVx11N7P8HHApzkdmqVl-GWPl6AvFRxsf4M4KDn2VVErvuR5460f7Q7Qitt6H-9kPBRV7OBXesQlYvKrxhXCUv00bSLINbYA_8DXJJBly-j3ZipKt4sklJQQaWxxHOvSotF3VhknxEDFfCMgTOchrzqMekh4kY2hG2-N&uniplatform=NZKPT&language=CHS
Culex tritaeniorhynchus	129.509	42.8912	2012	Species and fauna distribution of mosquitoes in three provinces of Northeast China	https://kns.cnki.net/kcms2/article/abstract?v=d24vdHNzaZi-M_8tt3j7WICgPz1cmVx11N7P8HHApzkdmqVl-GWPl6AvFRxsf4M4KDn2VVErvuR5460f7Q7Qitt6H-9kPBRV7OBXesQlYvKrxhXCUv00bSLINbYA_8DXJJBly-j3ZipKt4sklJQQaWxxHOvSotF3VhknxEDFfCMgTOchrzqMekh4kY2hG2-N&uniplatform=NZKPT&language=CHS
Culex tritaeniorhynchus	126.194	41.1253	2012	Species and fauna distribution of mosquitoes in three provinces of Northeast China	https://kns.cnki.net/kcms2/article/abstract?v=d24vdHNzaZi-M_8tt3j7WICgPz1cmVx11N7P8HHApzkdmqVl-GWPl6AvFRxsf4M4KDn2VVErvuR5460f7Q7Qitt6H-9kPBRV7OBXesQlYvKrxhXCUv00bSLINbYA_8DXJJBly-j3ZipKt4sklJQQaWxxHOvSotF3VhknxEDFfCMgTOchrzqMekh4kY2hG2-N&uniplatform=NZKPT&language=CHS
Culex tritaeniorhynchus	126.918	41.8119	2012	Species and fauna distribution of mosquitoes in three provinces of Northeast China	https://kns.cnki.net/kcms2/article/abstract?v=d24vdHNzaZi-M_8tt3j7WICgPz1cmVx11N7P8HHApzkdmqVl-GWPl6AvFRxsf4M4KDn2VVErvuR5460f7Q7Qitt6H-9kPBRV7OBXesQlYvKrxhXCUv00bSLINbYA_8DXJJBly-j3ZipKt4sklJQQaWxxHOvSotF3VhknxEDFfCMgTOchrzqMekh4kY2hG2-N&uniplatform=NZKPT&language=CHS
Culex tritaeniorhynchus	125.745	42.2845	2012	Species and fauna distribution of mosquitoes in three provinces of Northeast China	https://kns.cnki.net/kcms2/article/abstract?v=d24vdHNzaZi-M_8tt3j7WICgPz1cmVx11N7P8HHApzkdmqVl-GWPl6AvFRxsf4M4KDn2VVErvuR5460f7Q7Qitt6H-9kPBRV7OBXesQlYvKrxhXCUv00bSLINbYA_8DXJJBly-j3ZipKt4sklJQQaWxxHOvSotF3VhknxEDFfCMgTOchrzqMekh4kY2hG2-N&uniplatform=NZKPT&language=CHS
Culex tritaeniorhynchus	126.036	42.6847	2012	Species and fauna distribution of mosquitoes in three provinces of Northeast China	https://kns.cnki.net/kcms2/article/abstract?v=d24vdHNzaZi-M_8tt3j7WICgPz1cmVx11N7P8HHApzkdmqVl-GWPl6AvFRxsf4M4KDn2VVErvuR5460f7Q7Qitt6H-9kPBRV7OBXesQlYvKrxhXCUv00bSLINbYA_8DXJJBly-j3ZipKt4sklJQQaWxxHOvSotF3VhknxEDFfCMgTOchrzqMekh4kY2hG2-N&uniplatform=NZKPT&language=CHS
Culex tritaeniorhynchus	124.335	43.307	2012	Species and fauna distribution of mosquitoes in three provinces of Northeast China	https://kns.cnki.net/kcms2/article/abstract?v=d24vdHNzaZi-M_8tt3j7WICgPz1cmVx11N7P8HHApzkdmqVl-GWPl6AvFRxsf4M4KDn2VVErvuR5460f7Q7Qitt6H-9kPBRV7OBXesQlYvKrxhXCUv00bSLINbYA_8DXJJBly-j3ZipKt4sklJQQaWxxHOvSotF3VhknxEDFfCMgTOchrzqMekh4kY2hG2-N&uniplatform=NZKPT&language=CHS
Culex tritaeniorhynchus	122.841	45.619	2012	Species and fauna distribution of mosquitoes in three provinces of Northeast China	https://kns.cnki.net/kcms2/article/abstract?v=d24vdHNzaZi-M_8tt3j7WICgPz1cmVx11N7P8HHApzkdmqVl-GWPl6AvFRxsf4M4KDn2VVErvuR5460f7Q7Qitt6H-9kPBRV7OBXesQlYvKrxhXCUv00bSLINbYA_8DXJJBly-j3ZipKt4sklJQQaWxxHOvSotF3VhknxEDFfCMgTOchrzqMekh4kY2hG2-N&uniplatform=NZKPT&language=CHS
Culex tritaeniorhynchus	124.041	45.0037	2012	Species and fauna distribution of mosquitoes in three provinces of Northeast China	https://kns.cnki.net/kcms2/article/abstract?v=d24vdHNzaZi-M_8tt3j7WICgPz1cmVx11N7P8HHApzkdmqVl-GWPl6AvFRxsf4M4KDn2VVErvuR5460f7Q7Qitt6H-9kPBRV7OBXesQlYvKrxhXCUv00bSLINbYA_8DXJJBly-j3ZipKt4sklJQQaWxxHOvSotF3VhknxEDFfCMgTOchrzqMekh4kY2hG2-N&uniplatform=NZKPT&language=CHS
Culex tritaeniorhynchus	124.825	45.1171	2012	Species and fauna distribution of mosquitoes in three provinces of Northeast China	https://kns.cnki.net/kcms2/article/abstract?v=d24vdHNzaZi-M_8tt3j7WICgPz1cmVx11N7P8HHApzkdmqVl-GWPl6AvFRxsf4M4KDn2VVErvuR5460f7Q7Qitt6H-9kPBRV7OBXesQlYvKrxhXCUv00bSLINbYA_8DXJJBly-j3ZipKt4sklJQQaWxxHOvSotF3VhknxEDFfCMgTOchrzqMekh4kY2hG2-N&uniplatform=NZKPT&language=CHS
Culex tritaeniorhynchus	130.366	42.8628	2012	Species and fauna distribution of mosquitoes in three provinces of Northeast China	https://kns.cnki.net/kcms2/article/abstract?v=d24vdHNzaZi-M_8tt3j7WICgPz1cmVx11N7P8HHApzkdmqVl-GWPl6AvFRxsf4M4KDn2VVErvuR5460f7Q7Qitt6H-9kPBRV7OBXesQlYvKrxhXCUv00bSLINbYA_8DXJJBly-j3ZipKt4sklJQQaWxxHOvSotF3VhknxEDFfCMgTOchrzqMekh4kY2hG2-N&uniplatform=NZKPT&language=CHS
Culex tritaeniorhynchus	124.891	46.3984	2014	Study on the occurrence of mosquitoes and the virulence of Beauveria bassiana to Culex pipiens pallens in Daqing	https://kns.cnki.net/kcms2/article/abstract?v=d24vdHNzaZh1DcgJL2Gav2q-_EUlaeVAQOA7yqIYin_kpDIDMg92KHgonRbceSffmQccOGWiXMMiErPZzr-M7xpJWZEKPPuVli2W3QRKVzGpprH7CtYnKjvKB1C1ZEdAHejR5-E4tmTpJ5YdQdhOGTwDj17n3ocxd63l9QzbzewQ0JdzxPzLRxpY2OTCD102iinQIRCFmDg=&uniplatform=NZKPT&language=CHS
Culex tritaeniorhynchus	119.902	31.8021	2011	Analysis on the density monitoring of "four pests" in Zhonglou District of Changzhou City in 2011	https://kns.cnki.net/kcms2/article/abstract?v=d24vdHNzaZj0m4lJM8mqzRPQQYyD_a817I_9-3JXaQGkVRa-xoJMeILeGNl78ztrRCS09z3ojJDHMgkFX4_cRc1iOvQxcy-q98A4Ii0fDclN4iICZzH1oRVL1JBLgwRtkneow_GLaxAWHJ_viZid8hq1_94jFjF3zQZ6sjyfjbxS0lxKKvlUwksO11-63YHf&uniplatform=NZKPT&language=CHS
Culex tritaeniorhynchus	116.586	40.1269	2015	Survey on mosquitoes at Beijing Tianzhu free trade zone in 2015	http://www.bmsw.net.cn/EN/Y2016/V27/I5/510
Culex tritaeniorhynchus	117.168	32.478	2004	Density fluctuation and population composition of mosquitoes in Anhui	http://www.bmsw.net.cn/EN/abstract/abstract8615.shtml
Culex tritaeniorhynchus	117.469	31.8879	2004	Density fluctuation and population composition of mosquitoes in Anhui	http://www.bmsw.net.cn/EN/abstract/abstract8615.shtml
Culex tritaeniorhynchus	115.596	32.6583	2004	Density fluctuation and population composition of mosquitoes in Anhui	http://www.bmsw.net.cn/EN/abstract/abstract8615.shtml
Culex tritaeniorhynchus	110.221	19.9331	1993	The Toxic Effect of Cypermethrin-impregnated Bed Nets against Anopheles sinensis and Culex tritaeniorhynchus in the Experimental Hut	http://www.bmsw.net.cn/EN/abstract/abstract9236.shtml
Culex tritaeniorhynchus	116.544	33.9348	2010	The abundance and host-seeking behavior of culicine species (Diptera: Culicidae) and Anopheles sinensis in Yongcheng city, people’s Republic of China	https://link.springer.com/article/10.1186/1756-3305-4-221
Culex tritaeniorhynchus	103.307	31.0913	2012	Taxonomic and Phylogeneic Study on the Genus Culex (Diptera: Culicidae) from Southwestern China	https://kns.cnki.net/kcms2/article/abstract?v=d24vdHNzaZhcNThqgkb7N07Wf-Z0QBKlliv7l1-M8qL0G8j-__chNYIOvEszUkCJH3gaCorDbFBC1UA5wOEm-mwNlFVVEH1a0NUZrAQHKnNoocK5NoY9owXX26mQ1Y4MjuH4bHsZMndVEBh9cXsxJPFzViKovSu-6mhExfya_pjvRT34QrA6KI0yWi0-P0va1C-emNH2s9I=&uniplatform=NZKPT&language=CHS
Culex tritaeniorhynchus	108.664	31.9476	2012	Taxonomic and Phylogeneic Study on the Genus Culex (Diptera: Culicidae) from Southwestern China	https://kns.cnki.net/kcms2/article/abstract?v=d24vdHNzaZhcNThqgkb7N07Wf-Z0QBKlliv7l1-M8qL0G8j-__chNYIOvEszUkCJH3gaCorDbFBC1UA5wOEm-mwNlFVVEH1a0NUZrAQHKnNoocK5NoY9owXX26mQ1Y4MjuH4bHsZMndVEBh9cXsxJPFzViKovSu-6mhExfya_pjvRT34QrA6KI0yWi0-P0va1C-emNH2s9I=&uniplatform=NZKPT&language=CHS
Culex tritaeniorhynchus	108.082	26.3758	2012	Taxonomic and Phylogeneic Study on the Genus Culex (Diptera: Culicidae) from Southwestern China	https://kns.cnki.net/kcms2/article/abstract?v=d24vdHNzaZhcNThqgkb7N07Wf-Z0QBKlliv7l1-M8qL0G8j-__chNYIOvEszUkCJH3gaCorDbFBC1UA5wOEm-mwNlFVVEH1a0NUZrAQHKnNoocK5NoY9owXX26mQ1Y4MjuH4bHsZMndVEBh9cXsxJPFzViKovSu-6mhExfya_pjvRT34QrA6KI0yWi0-P0va1C-emNH2s9I=&uniplatform=NZKPT&language=CHS
Culex tritaeniorhynchus	109.1	31.7741	2012	Taxonomic and Phylogeneic Study on the Genus Culex (Diptera: Culicidae) from Southwestern China	https://kns.cnki.net/kcms2/article/abstract?v=d24vdHNzaZhcNThqgkb7N07Wf-Z0QBKlliv7l1-M8qL0G8j-__chNYIOvEszUkCJH3gaCorDbFBC1UA5wOEm-mwNlFVVEH1a0NUZrAQHKnNoocK5NoY9owXX26mQ1Y4MjuH4bHsZMndVEBh9cXsxJPFzViKovSu-6mhExfya_pjvRT34QrA6KI0yWi0-P0va1C-emNH2s9I=&uniplatform=NZKPT&language=CHS
Culex tritaeniorhynchus	109.418	27.0763	2012	Survey on biodiversity of mosquito in different gabitats in Qingshui River Tianzhu Valley Guizhou Province	http://www.en.cnki.com.cn/Article_en/CJFDTotal-XNGF201409055.htm
Culex tritaeniorhynchus	109.404	26.8243	2012	Survey on biodiversity of mosquito in different gabitats in Qingshui River Tianzhu Valley Guizhou Province	http://www.en.cnki.com.cn/Article_en/CJFDTotal-XNGF201409055.htm
Culex tritaeniorhynchus	106.67	26.4098	2007-2008	Surveillance of adult mosquito vectors of Japanese encephalitis in rural areas of Guiyang city	http://www.bmsw.net.cn/en/y2010/v21/i6/551
Culex tritaeniorhynchus	106.622	26.6015	2007-2008	Surveillance of adult mosquito vectors of Japanese encephalitis in rural areas of Guiyang city	http://www.bmsw.net.cn/en/y2010/v21/i6/551
Culex tritaeniorhynchus	106.74	27.0905	2007-2008	Surveillance of adult mosquito vectors of Japanese encephalitis in rural areas of Guiyang city	http://www.bmsw.net.cn/en/y2010/v21/i6/551
Culex tritaeniorhynchus	106.965	27.0577	2007-2008	Surveillance of adult mosquito vectors of Japanese encephalitis in rural areas of Guiyang city	http://www.bmsw.net.cn/en/y2010/v21/i6/551
Culex tritaeniorhynchus	106.471	26.5561	2007-2008	Surveillance of adult mosquito vectors of Japanese encephalitis in rural areas of Guiyang city	http://www.bmsw.net.cn/en/y2010/v21/i6/551
Culex tritaeniorhynchus	117.065	36.3927	2006-2012	Surveillance for Culex tritaeniorhynchus in China, 2006－2012	http://en.cnki.com.cn/Article_en/CJFDTotal-JBJC201404010.htm
Culex tritaeniorhynchus	126.535	45.8037	2006-2012	Surveillance for Culex tritaeniorhynchus in China, 2006－2012	http://en.cnki.com.cn/Article_en/CJFDTotal-JBJC201404010.htm
Culex tritaeniorhynchus	125.31	43.8579	2006-2012	Surveillance for Culex tritaeniorhynchus in China, 2006－2012	http://en.cnki.com.cn/Article_en/CJFDTotal-JBJC201404010.htm
Culex tritaeniorhynchus	106.665	35.5431	2006-2012	Surveillance for Culex tritaeniorhynchus in China, 2006－2012	http://en.cnki.com.cn/Article_en/CJFDTotal-JBJC201404010.htm
Culex tritaeniorhynchus	117.178	29.2687	2006-2012	Surveillance for Culex tritaeniorhynchus in China, 2006－2012	http://en.cnki.com.cn/Article_en/CJFDTotal-JBJC201404010.htm
Culex tritaeniorhynchus	112.986	28.2559	2010	Isolation and Genome Phylogenetic Analysis of Arthropod-Borne Viruses, Including Akabane Virus, from Mosquitoes Collected in Hunan Province, China	https://www.liebertpub.com/doi/full/10.1089/vbz.2018.2267
Culex tritaeniorhynchus	113.015	25.7705	2006-2012	Surveillance for Culex tritaeniorhynchus in China, 2006－2012	http://en.cnki.com.cn/Article_en/CJFDTotal-JBJC201404010.htm
Culex tritaeniorhynchus	123.431	41.8056	2006-2012	Surveillance for Culex tritaeniorhynchus in China, 2006－2012	http://en.cnki.com.cn/Article_en/CJFDTotal-JBJC201404010.htm
Culex tritaeniorhynchus	112.852	35.4907	2006-2012	Surveillance for Culex tritaeniorhynchus in China, 2006－2012	http://en.cnki.com.cn/Article_en/CJFDTotal-JBJC201404010.htm
Culex tritaeniorhynchus	112.551	37.8706	2006-2012	Surveillance for Culex tritaeniorhynchus in China, 2006－2012	http://en.cnki.com.cn/Article_en/CJFDTotal-JBJC201404010.htm
Culex tritaeniorhynchus	103.013	29.9805	2006-2012	Surveillance for Culex tritaeniorhynchus in China, 2006－2012	http://en.cnki.com.cn/Article_en/CJFDTotal-JBJC201404010.htm
Culex tritaeniorhynchus	106.111	30.8377	2006-2012	Surveillance for Culex tritaeniorhynchus in China, 2006－2012	http://en.cnki.com.cn/Article_en/CJFDTotal-JBJC201404010.htm
Culex tritaeniorhynchus	102.003	23.5941	2013-2014	Study on the Resistance of Culex tritaeniorhynchus to DDT and Deltamethrin in Yunnan Province	http://en.cnki.com.cn/Article_en/CJFDTotal-ZJSB201502011.htm
Culex tritaeniorhynchus	113.5	23.4309	2012	Study on target resistance for important insecticides and susceptibility to Japanese B encephalitis virus in the mosquito, Culex tritaeniorhynchus	https://kns.cnki.net/kcms2/article/abstract?v=d24vdHNzaZi64BRNSq49xwy4j64ryPAxpcnX40OYuNDtQrurmLo0-F0JXadVO7fIdk0PfgpPx941cZwkfCSH4Y4m8AYNLkWE6Ar_3q4vqSIoWd7WUnmLfEPAqZDwY6c5jt3ug-kkfNd8LfhGCE_KTxXOxeUbmyz0TMXHe_8T36lbjL2VI37-wfr2AWbznNi5C6JH3apnBs0=&uniplatform=NZKPT&language=CHS
Culex tritaeniorhynchus	113.132	23.2584	2012	Study on target resistance for important insecticides and susceptibility to Japanese B encephalitis virus in the mosquito, Culex tritaeniorhynchus	https://kns.cnki.net/kcms2/article/abstract?v=d24vdHNzaZi64BRNSq49xwy4j64ryPAxpcnX40OYuNDtQrurmLo0-F0JXadVO7fIdk0PfgpPx941cZwkfCSH4Y4m8AYNLkWE6Ar_3q4vqSIoWd7WUnmLfEPAqZDwY6c5jt3ug-kkfNd8LfhGCE_KTxXOxeUbmyz0TMXHe_8T36lbjL2VI37-wfr2AWbznNi5C6JH3apnBs0=&uniplatform=NZKPT&language=CHS
Culex tritaeniorhynchus	109.954	27.481	2012	Study on target resistance for important insecticides and susceptibility to Japanese B encephalitis virus in the mosquito, Culex tritaeniorhynchus	https://kns.cnki.net/kcms2/article/abstract?v=d24vdHNzaZi64BRNSq49xwy4j64ryPAxpcnX40OYuNDtQrurmLo0-F0JXadVO7fIdk0PfgpPx941cZwkfCSH4Y4m8AYNLkWE6Ar_3q4vqSIoWd7WUnmLfEPAqZDwY6c5jt3ug-kkfNd8LfhGCE_KTxXOxeUbmyz0TMXHe_8T36lbjL2VI37-wfr2AWbznNi5C6JH3apnBs0=&uniplatform=NZKPT&language=CHS
Culex tritaeniorhynchus	118.335	32.0156	2012	Study on target resistance for important insecticides and susceptibility to Japanese B encephalitis virus in the mosquito, Culex tritaeniorhynchus	https://kns.cnki.net/kcms2/article/abstract?v=d24vdHNzaZi64BRNSq49xwy4j64ryPAxpcnX40OYuNDtQrurmLo0-F0JXadVO7fIdk0PfgpPx941cZwkfCSH4Y4m8AYNLkWE6Ar_3q4vqSIoWd7WUnmLfEPAqZDwY6c5jt3ug-kkfNd8LfhGCE_KTxXOxeUbmyz0TMXHe_8T36lbjL2VI37-wfr2AWbznNi5C6JH3apnBs0=&uniplatform=NZKPT&language=CHS
Culex tritaeniorhynchus	118.454	32.1837	2012	Study on target resistance for important insecticides and susceptibility to Japanese B encephalitis virus in the mosquito, Culex tritaeniorhynchus	https://kns.cnki.net/kcms2/article/abstract?v=d24vdHNzaZi64BRNSq49xwy4j64ryPAxpcnX40OYuNDtQrurmLo0-F0JXadVO7fIdk0PfgpPx941cZwkfCSH4Y4m8AYNLkWE6Ar_3q4vqSIoWd7WUnmLfEPAqZDwY6c5jt3ug-kkfNd8LfhGCE_KTxXOxeUbmyz0TMXHe_8T36lbjL2VI37-wfr2AWbznNi5C6JH3apnBs0=&uniplatform=NZKPT&language=CHS
Culex tritaeniorhynchus	105.995	28.6839	2011	Studies on the diversity of mosquitoes in the bamboo groves of Chishui city in Guizhou	https://kns.cnki.net/kcms2/article/abstract?v=d24vdHNzaZg6eWPM__g2Dh0oq5UJksh2Meh5eGRFNKgSbo-JumFTKJ8cDuDAz_8O9f3sla3mV9d5-zaoX3vzSbIcrNdMc34bq6w0hgyGoACDP3JJgrXggSYdXH0nteRQuBR9OfblRTrVlYnZwZEiZdtB_Q1plI1FXUSG8ZsQixmmBvQUp3P_9wyG_tyjPLHb&uniplatform=NZKPT&language=CHS
Culex tritaeniorhynchus	106.174	28.4959	2011	Studies on the diversity of mosquitoes in the bamboo groves of Chishui city in Guizhou	https://kns.cnki.net/kcms2/article/abstract?v=d24vdHNzaZg6eWPM__g2Dh0oq5UJksh2Meh5eGRFNKgSbo-JumFTKJ8cDuDAz_8O9f3sla3mV9d5-zaoX3vzSbIcrNdMc34bq6w0hgyGoACDP3JJgrXggSYdXH0nteRQuBR9OfblRTrVlYnZwZEiZdtB_Q1plI1FXUSG8ZsQixmmBvQUp3P_9wyG_tyjPLHb&uniplatform=NZKPT&language=CHS
Culex tritaeniorhynchus	121.301	24.9936	1970-1971	Seasonal infection of Culex mosquitos and swine with Japanese encephalitis virus	https://www.ncbi.nlm.nih.gov/pmc/articles/PMC2480955/
Culex tritaeniorhynchus	118.507	31.6704	2013	Resistance of Culex tritaeniorhynchus to commonly used insecticides in Yangtze River areas in Anhui Province	http://en.cnki.com.cn/Article_en/CJFDTOTAL-WSSC201603011.htm
Culex tritaeniorhynchus	118.433	31.3528	2013	Resistance of Culex tritaeniorhynchus to commonly used insecticides in Yangtze River areas in Anhui Province	http://en.cnki.com.cn/Article_en/CJFDTOTAL-WSSC201603011.htm
Culex tritaeniorhynchus	117.811	30.9455	2013	Resistance of Culex tritaeniorhynchus to commonly used insecticides in Yangtze River areas in Anhui Province	http://en.cnki.com.cn/Article_en/CJFDTOTAL-WSSC201603011.htm
Culex tritaeniorhynchus	117.489	30.656	2013	Resistance of Culex tritaeniorhynchus to commonly used insecticides in Yangtze River areas in Anhui Province	http://en.cnki.com.cn/Article_en/CJFDTOTAL-WSSC201603011.htm
Culex tritaeniorhynchus	117.115	30.5319	2013	Resistance of Culex tritaeniorhynchus to commonly used insecticides in Yangtze River areas in Anhui Province	http://en.cnki.com.cn/Article_en/CJFDTOTAL-WSSC201603011.htm
Culex tritaeniorhynchus	110.838	35.4152	2015	Pigsties near dwellings as a potential risk factor for the prevalence of Japanese encephalitis virus in adult in Shanxi, China	https://link.springer.com/article/10.1186/s40249-017-0312-4
Culex tritaeniorhynchus	98.5881	24.4337	2010	Mosquitoes of Western Yunnan Province, China: Seasonal Abundance, Diversity, and Arbovirus Associations	https://journals.plos.org/plosone/article?id=10.1371/journal.pone.0077017
Culex tritaeniorhynchus	121.55	29.8739	2008-2012	Mosquito Surveillance Revealed Lagged Effects of Mosquito Abundance on Mosquito-Borne Disease Transmission: A Retrospective Study in Zhejiang, China	https://journals.plos.org/plosone/article?id=10.1371/journal.pone.0112975
Culex tritaeniorhynchus	119.913	28.4459	2009-2018	Analysis of mosquito monitoring results in Liandu District	https://kns.cnki.net/kcms2/article/abstract?v=d24vdHNzaZiMxSTFVN1bqqtdbnqAi32OIwN1fo2LkkVX8WSWeYhAi3JT4AbC4B3mtR9I1PNhtK1EGF77PU4KUdT6gzRjEwlxH_5oAzc2B0mvgkEf4hP-hodELWtraCpTHopNeR6vbfJC5WyN8mp6CZEe_TyrXzd_xul46MIkXUdWWEb9NF-UTORBy05H2FVV&uniplatform=NZKPT&language=CHS
Culex tritaeniorhynchus	120.946	30.5264	2008-2012	Mosquito Surveillance Revealed Lagged Effects of Mosquito Abundance on Mosquito-Borne Disease Transmission: A Retrospective Study in Zhejiang, China	https://journals.plos.org/plosone/article?id=10.1371/journal.pone.0112975
Culex tritaeniorhynchus	120.155	30.2742	2008-2012	Mosquito Surveillance Revealed Lagged Effects of Mosquito Abundance on Mosquito-Borne Disease Transmission: A Retrospective Study in Zhejiang, China	https://journals.plos.org/plosone/article?id=10.1371/journal.pone.0112975
Culex tritaeniorhynchus	121.131	28.8454	2008-2012	Mosquito Surveillance Revealed Lagged Effects of Mosquito Abundance on Mosquito-Borne Disease Transmission: A Retrospective Study in Zhejiang, China	https://journals.plos.org/plosone/article?id=10.1371/journal.pone.0112975
Culex tritaeniorhynchus	120.075	29.3067	2008-2012	Mosquito Surveillance Revealed Lagged Effects of Mosquito Abundance on Mosquito-Borne Disease Transmission: A Retrospective Study in Zhejiang, China	https://journals.plos.org/plosone/article?id=10.1371/journal.pone.0112975
Culex tritaeniorhynchus	119.281	29.4748	2008-2012	Mosquito Surveillance Revealed Lagged Effects of Mosquito Abundance on Mosquito-Borne Disease Transmission: A Retrospective Study in Zhejiang, China	https://journals.plos.org/plosone/article?id=10.1371/journal.pone.0112975
Culex tritaeniorhynchus	118.859	28.9701	2008-2012	Mosquito Surveillance Revealed Lagged Effects of Mosquito Abundance on Mosquito-Borne Disease Transmission: A Retrospective Study in Zhejiang, China	https://journals.plos.org/plosone/article?id=10.1371/journal.pone.0112975
Culex tritaeniorhynchus	115.481	35.2337	2007-2009	Mosquito Species (Diptera: Culicidae) Reported from Shandong Province, China	https://bioone.org/journals/journal-of-entomological-science/volume-46/issue-3/0749-8004-46.3.247/Mosquito-Species-Diptera-Culicidae-Reported-from-Shandong-Province-China/10.18474/0749-8004-46.3.247.short
Culex tritaeniorhynchus	116.587	35.4149	2007-2009	Mosquito Species (Diptera: Culicidae) Reported from Shandong Province, China	https://bioone.org/journals/journal-of-entomological-science/volume-46/issue-3/0749-8004-46.3.247/Mosquito-Species-Diptera-Culicidae-Reported-from-Shandong-Province-China/10.18474/0749-8004-46.3.247.short
Culex tritaeniorhynchus	119.527	35.4167	2007-2009	Mosquito Species (Diptera: Culicidae) Reported from Shandong Province, China	https://bioone.org/journals/journal-of-entomological-science/volume-46/issue-3/0749-8004-46.3.247/Mosquito-Species-Diptera-Culicidae-Reported-from-Shandong-Province-China/10.18474/0749-8004-46.3.247.short
Culex tritaeniorhynchus	116.2	35.3801	2007-2009	Mosquito Species (Diptera: Culicidae) Reported from Shandong Province, China	https://bioone.org/journals/journal-of-entomological-science/volume-46/issue-3/0749-8004-46.3.247/Mosquito-Species-Diptera-Culicidae-Reported-from-Shandong-Province-China/10.18474/0749-8004-46.3.247.short
Culex tritaeniorhynchus	113.44	34.17	1987-1991	Prediction of epidemic encephalitis B by monitoring the seasonal fluctuation of Culex tritaeniorhynchus density	https://kns.cnki.net/kcms2/article/abstract?v=d24vdHNzaZgr01CY86N-J72Gx5j_zY3vO7FVRw_LdjoKQwVVG7BiHEuyhNKF6u5cceyRFzIa1AI8sMij4MP_sT2gfKfb6Npz-Syjg3hLG0wL2pHr0qYJRNsWD8jCtFPUBHJi8VnrRYsU6L04eg_MW70ZLfl5DRXd4epYOrKpsrL-IF92NuytD9MvdGQzun5v&uniplatform=NZKPT&language=CHS
Culex tritaeniorhynchus	121.805	24.7021	2005–2012	Molecular Epidemiology of Japanese Encephalitis Virus in Mosquitoes in Taiwan during 2005–2012	https://journals.plos.org/plosntds/article?id=10.1371/journal.pntd.0003122
Culex tritaeniorhynchus	120.674	24.1477	2005–2012	Molecular Epidemiology of Japanese Encephalitis Virus in Mosquitoes in Taiwan during 2005–2012	https://journals.plos.org/plosntds/article?id=10.1371/journal.pntd.0003122
Culex tritaeniorhynchus	120.24	23.5628	2005–2012	Molecular Epidemiology of Japanese Encephalitis Virus in Mosquitoes in Taiwan during 2005–2012	https://journals.plos.org/plosntds/article?id=10.1371/journal.pntd.0003122
Culex tritaeniorhynchus	120.269	23.2293	2005–2012	Molecular Epidemiology of Japanese Encephalitis Virus in Mosquitoes in Taiwan during 2005–2012	https://journals.plos.org/plosntds/article?id=10.1371/journal.pntd.0003122
Culex tritaeniorhynchus	120.301	22.6272	2005–2012	Molecular Epidemiology of Japanese Encephalitis Virus in Mosquitoes in Taiwan during 2005–2012	https://journals.plos.org/plosntds/article?id=10.1371/journal.pntd.0003122
Culex tritaeniorhynchus	120.549	22.5519	2005–2012	Molecular Epidemiology of Japanese Encephalitis Virus in Mosquitoes in Taiwan during 2005–2012	https://journals.plos.org/plosntds/article?id=10.1371/journal.pntd.0003122
Culex tritaeniorhynchus	121.602	23.9871	2005–2012	Molecular Epidemiology of Japanese Encephalitis Virus in Mosquitoes in Taiwan during 2005–2012	https://journals.plos.org/plosntds/article?id=10.1371/journal.pntd.0003122
Culex tritaeniorhynchus	118.835	35.1748	2013	Molecular Epidemiology of Japanese Encephalitis Virus in Mosquitoes during an Outbreak in China, 2013	https://journals.plos.org/plosntds/article?id=10.1371/journal.pntd.0003122
Culex tritaeniorhynchus	118.575	37.5723	2013	Molecular Epidemiology of Japanese Encephalitis Virus in Mosquitoes during an Outbreak in China, 2013	https://journals.plos.org/plosntds/article?id=10.1371/journal.pntd.0003122
Culex tritaeniorhynchus	122.487	37.1651	2013	Molecular Epidemiology of Japanese Encephalitis Virus in Mosquitoes during an Outbreak in China, 2013	https://journals.plos.org/plosntds/article?id=10.1371/journal.pntd.0003122
Culex tritaeniorhynchus	105.288	29.3394	2006-2008	Molecular Characterization and Seroprevalence in Pigs of SC0806, a Cat Que Virus Isolated from Mosquitoes in Sichuan Province, China	https://www.liebertpub.com/doi/abs/10.1089/vbz.2014.1767?rfr_dat=cr_pub%3Dpubmed&url_ver=Z39.88-2003&rfr_id=ori%3Arid%3Acrossref.org&journalCode=vbz
Culex tritaeniorhynchus	120.699	27.9949	2007-2008	Light-trap surveillance of the community structure and seasonal fluctuation of mosquitoes in Wenzhou	https://kns.cnki.net/kcms2/article/abstract?v=d24vdHNzaZiLhNhhjeZFXLPdDELAzIABbG2RKYA9LXA3hPd4sU605QbmkLQ9SAXavBtkRcL38tE3OC7BPhzpEJ0C36KKirxLYyZKKiDUBfDaSz0feYnJulDAiFjzWbLLKyktQeMtkfPEIUaOupoCoYSg5zZDK2geh-O3X6WVvFLz4P8ne5Nmps0nnm5n9vHi&uniplatform=NZKPT&language=CHS
Culex tritaeniorhynchus	119.116	34.3349	2008-2009	Japanese Encephalitis Virus Infection Rate and Detection of Genotype I From Culex tritaeniorhynchus Collected From Jiangsu, China	https://www.liebertpub.com/doi/abs/10.1089/vbz.2016.2086
Culex tritaeniorhynchus	119.163	34.2535	2008-2009	Japanese Encephalitis Virus Infection Rate and Detection of Genotype I From Culex tritaeniorhynchus Collected From Jiangsu, China	https://www.liebertpub.com/doi/abs/10.1089/vbz.2016.2086
Culex tritaeniorhynchus	100.772	22.0001	2009–2010	Japanese Encephalitis Virus in Mosquitoes and Swine in Yunnan Province, China 2009–2010	https://www.liebertpub.com/doi/abs/10.1089/vbz.2012.1016
Culex tritaeniorhynchus	110.775	35.1442	2012	Isolation and identification of mosquito-borne arboviruses in Yuncheng city, Shanxi province, 2012	https://www.ncbi.nlm.nih.gov/pubmed/25975552
Culex tritaeniorhynchus	110.448	34.8671	2012	Isolation and identification of mosquito-borne arboviruses in Yuncheng city, Shanxi province, 2012	https://www.ncbi.nlm.nih.gov/pubmed/25975552
Culex tritaeniorhynchus	115.09	35.2893	2006	Isolation and identification of a distinct strain of Culex Flavivirus from mosquitoes collected in Mainland China	https://link.springer.com/article/10.1186/1743-422x-9-73
Culex tritaeniorhynchus	110.694	34.6935	2008	Isolation and Identification for Arboviruses isolated in mosquitoes collected in Shanxi Gansu and Jiangxi Provinces	https://kns.cnki.net/kcms2/article/abstract?v=d24vdHNzaZhaeCzfUjGzwyP9YvhuogRv1pG5yItc1eZqCMhaTmLcfkuyxxaM6ADkPeLMYnh88R9YuBZCO8WVkXGXBuxQs410OAkSneqjgRQyhfS8VmURIWc8nrDJyq6k_0R_lbrBJapngK1asxjcC0FBwnMCS8YMl2dU8Xmm29UgLeSSpkdeRSm07Sx41HVW&uniplatform=NZKPT&language=CHS
Culex tritaeniorhynchus	98.2161	39.8013	2008	Isolation and Identification for Arboviruses isolated in mosquitoes collected in Shanxi Gansu and Jiangxi Provinces	https://kns.cnki.net/kcms2/article/abstract?v=d24vdHNzaZhaeCzfUjGzwyP9YvhuogRv1pG5yItc1eZqCMhaTmLcfkuyxxaM6ADkPeLMYnh88R9YuBZCO8WVkXGXBuxQs410OAkSneqjgRQyhfS8VmURIWc8nrDJyq6k_0R_lbrBJapngK1asxjcC0FBwnMCS8YMl2dU8Xmm29UgLeSSpkdeRSm07Sx41HVW&uniplatform=NZKPT&language=CHS
Culex tritaeniorhynchus	104.138	36.5451	2008	Isolation and Identification for Arboviruses isolated in mosquitoes collected in Shanxi Gansu and Jiangxi Provinces	https://kns.cnki.net/kcms2/article/abstract?v=d24vdHNzaZhaeCzfUjGzwyP9YvhuogRv1pG5yItc1eZqCMhaTmLcfkuyxxaM6ADkPeLMYnh88R9YuBZCO8WVkXGXBuxQs410OAkSneqjgRQyhfS8VmURIWc8nrDJyq6k_0R_lbrBJapngK1asxjcC0FBwnMCS8YMl2dU8Xmm29UgLeSSpkdeRSm07Sx41HVW&uniplatform=NZKPT&language=CHS
Culex tritaeniorhynchus	114.629	27.3737	2008	Isolation and Identification for Arboviruses isolated in mosquitoes collected in Shanxi Gansu and Jiangxi Provinces	https://kns.cnki.net/kcms2/article/abstract?v=d24vdHNzaZhaeCzfUjGzwyP9YvhuogRv1pG5yItc1eZqCMhaTmLcfkuyxxaM6ADkPeLMYnh88R9YuBZCO8WVkXGXBuxQs410OAkSneqjgRQyhfS8VmURIWc8nrDJyq6k_0R_lbrBJapngK1asxjcC0FBwnMCS8YMl2dU8Xmm29UgLeSSpkdeRSm07Sx41HVW&uniplatform=NZKPT&language=CHS
Culex tritaeniorhynchus	114.618	24.625	2008	Isolation and Identification for Arboviruses isolated in mosquitoes collected in Shanxi Gansu and Jiangxi Provinces	https://kns.cnki.net/kcms2/article/abstract?v=d24vdHNzaZhaeCzfUjGzwyP9YvhuogRv1pG5yItc1eZqCMhaTmLcfkuyxxaM6ADkPeLMYnh88R9YuBZCO8WVkXGXBuxQs410OAkSneqjgRQyhfS8VmURIWc8nrDJyq6k_0R_lbrBJapngK1asxjcC0FBwnMCS8YMl2dU8Xmm29UgLeSSpkdeRSm07Sx41HVW&uniplatform=NZKPT&language=CHS
Culex tritaeniorhynchus	114.354	28.5323	2008	Isolation and Identification for Arboviruses isolated in mosquitoes collected in Shanxi Gansu and Jiangxi Provinces	https://kns.cnki.net/kcms2/article/abstract?v=d24vdHNzaZhaeCzfUjGzwyP9YvhuogRv1pG5yItc1eZqCMhaTmLcfkuyxxaM6ADkPeLMYnh88R9YuBZCO8WVkXGXBuxQs410OAkSneqjgRQyhfS8VmURIWc8nrDJyq6k_0R_lbrBJapngK1asxjcC0FBwnMCS8YMl2dU8Xmm29UgLeSSpkdeRSm07Sx41HVW&uniplatform=NZKPT&language=CHS
Culex tritaeniorhynchus	116.938	27.2872	2008	Isolation and Identification for Arboviruses isolated in mosquitoes collected in Shanxi Gansu and Jiangxi Provinces	https://kns.cnki.net/kcms2/article/abstract?v=d24vdHNzaZhaeCzfUjGzwyP9YvhuogRv1pG5yItc1eZqCMhaTmLcfkuyxxaM6ADkPeLMYnh88R9YuBZCO8WVkXGXBuxQs410OAkSneqjgRQyhfS8VmURIWc8nrDJyq6k_0R_lbrBJapngK1asxjcC0FBwnMCS8YMl2dU8Xmm29UgLeSSpkdeRSm07Sx41HVW&uniplatform=NZKPT&language=CHS
Culex tritaeniorhynchus	118.053	29.3691	2008	Isolation and Identification for Arboviruses isolated in mosquitoes collected in Shanxi Gansu and Jiangxi Provinces	https://kns.cnki.net/kcms2/article/abstract?v=d24vdHNzaZhaeCzfUjGzwyP9YvhuogRv1pG5yItc1eZqCMhaTmLcfkuyxxaM6ADkPeLMYnh88R9YuBZCO8WVkXGXBuxQs410OAkSneqjgRQyhfS8VmURIWc8nrDJyq6k_0R_lbrBJapngK1asxjcC0FBwnMCS8YMl2dU8Xmm29UgLeSSpkdeRSm07Sx41HVW&uniplatform=NZKPT&language=CHS
Culex tritaeniorhynchus	112.9	30.4021	2014	Isolation and characterization of a novel mesonivirus from Culex mosquitoes in China	https://www.sciencedirect.com/science/article/pii/S0168170217304665
Culex tritaeniorhynchus	115.008	31.1727	2014	Isolation and characterization of a novel mesonivirus from Culex mosquitoes in China	https://www.sciencedirect.com/science/article/pii/S0168170217304665
Culex tritaeniorhynchus	114.872	30.4536	2014	Isolation and characterization of a novel mesonivirus from Culex mosquitoes in China	https://www.sciencedirect.com/science/article/pii/S0168170217304665
Culex tritaeniorhynchus	114.322	29.8414	2014	Isolation and characterization of a novel mesonivirus from Culex mosquitoes in China	https://www.sciencedirect.com/science/article/pii/S0168170217304665
Culex tritaeniorhynchus	114.895	30.3919	2014	Isolation and characterization of a novel mesonivirus from Culex mosquitoes in China	https://www.sciencedirect.com/science/article/pii/S0168170217304665
Culex tritaeniorhynchus	107.238	34.3631	2007	Investigation on mosquito population in Long county of Baoji city	http://en.cnki.com.cn/Article_en/CJFDTOTAL-WSSC200904022.htm
Culex tritaeniorhynchus	110.354	22.7083	2006-2007	Investigation of infectious status of Japanese encephalitis virus in mosquitoes in high JE prevalence areas of Guangxi Province	http://en.cnki.com.cn/Article_en/CJFDTOTAL-RDYX201106017.htm
Culex tritaeniorhynchus	106.418	23.1341	2006-2007	Investigation of infectious status of Japanese encephalitis virus in mosquitoes in high JE prevalence areas of Guangxi Province	http://en.cnki.com.cn/Article_en/CJFDTOTAL-RDYX201106017.htm
Culex tritaeniorhynchus	105.832	23.3874	2006-2007	Investigation of infectious status of Japanese encephalitis virus in mosquitoes in high JE prevalence areas of Guangxi Province	http://en.cnki.com.cn/Article_en/CJFDTOTAL-RDYX201106017.htm
Culex tritaeniorhynchus	110.079	23.3943	2006-2007	Investigation of infectious status of Japanese encephalitis virus in mosquitoes in high JE prevalence areas of Guangxi Province	http://en.cnki.com.cn/Article_en/CJFDTOTAL-RDYX201106017.htm
Culex tritaeniorhynchus	108.177	23.7081	2006-2007	Investigation of infectious status of Japanese encephalitis virus in mosquitoes in high JE prevalence areas of Guangxi Province	http://en.cnki.com.cn/Article_en/CJFDTOTAL-RDYX201106017.htm
Culex tritaeniorhynchus	108.105	23.9326	2006-2007	Investigation of infectious status of Japanese encephalitis virus in mosquitoes in high JE prevalence areas of Guangxi Province	http://en.cnki.com.cn/Article_en/CJFDTOTAL-RDYX201106017.htm
Culex tritaeniorhynchus	104.874	27.4416	2009-2010	Identifying the main mosquito species in China based on DNA barcoding	https://journals.plos.org/plosone/article?id=10.1371/journal.pone.0047051
Culex tritaeniorhynchus	109.056	19.2981	2009-2010	Identifying the main mosquito species in China based on DNA barcoding	https://journals.plos.org/plosone/article?id=10.1371/journal.pone.0047051
Culex tritaeniorhynchus	109.793	19.2662	2009-2010	Identifying the main mosquito species in China based on DNA barcoding	https://journals.plos.org/plosone/article?id=10.1371/journal.pone.0047051
Culex tritaeniorhynchus	109.49	18.2875	2009-2010	Identifying the main mosquito species in China based on DNA barcoding	https://journals.plos.org/plosone/article?id=10.1371/journal.pone.0047051
Culex tritaeniorhynchus	109.15	19.0033	2010	Host Feeding Patterns of Mosquitoes in a Rural Malaria-Endemic Region in Hainan Island, China	https://bioone.org/journals/journal-of-the-american-mosquito-control-association/volume-30/issue-4/14-6439R.1/Host-Feeding-Patterns-of-Mosquitoes-in-a-Rural-Malaria-Endemic/10.2987/14-6439R.1.short
Culex tritaeniorhynchus	113.669	36.556	2002	Getah viruses detected from mosquitoes collected in She county of Hebei province, north China	http://en.cnki.com.cn/Article_en/CJFDTotal-ZWJZ201009003.htm
Culex tritaeniorhynchus	94.3614	29.6491	2009	Genotype V Japanese Encephalitis Virus Is Emerging	https://journals.plos.org/plosntds/article?id=10.1371/journal.pntd.0001231
Culex tritaeniorhynchus	119.296	26.0744	2010	Genotype I Japanese encephalitis virus is the main genotype in mosquito in Fujian province	https://www.ncbi.nlm.nih.gov/pubmed/23002538
Culex tritaeniorhynchus	118.12	27.3318	2010	Genotype I Japanese encephalitis virus is the main genotype in mosquito in Fujian province	https://www.ncbi.nlm.nih.gov/pubmed/23002538
Culex tritaeniorhynchus	121.266	30.1696	2014-2015	Extensive genetic diversity of Rickettsiales bacteria in multiple mosquito species	https://www.nature.com/articles/srep38770
Culex tritaeniorhynchus	98.5213	25.0659	2007	Distribution of Mosquitoes and Mosquito-Borne Viruses along the China-Myanmar Border in Yunnan Province	https://www.jstage.jst.go.jp/article/yoken/65/3/65_215/_article
Culex tritaeniorhynchus	98.4561	25.0243	2007	Distribution of Mosquitoes and Mosquito-Borne Viruses along the China-Myanmar Border in Yunnan Province	https://www.jstage.jst.go.jp/article/yoken/65/3/65_215/_article
Culex tritaeniorhynchus	98.5309	24.9582	2007	Distribution of Mosquitoes and Mosquito-Borne Viruses along the China-Myanmar Border in Yunnan Province	https://www.jstage.jst.go.jp/article/yoken/65/3/65_215/_article
Culex tritaeniorhynchus	98.6597	25.2126	2007	Distribution of Mosquitoes and Mosquito-Borne Viruses along the China-Myanmar Border in Yunnan Province	https://www.jstage.jst.go.jp/article/yoken/65/3/65_215/_article
Culex tritaeniorhynchus	98.3074	24.8525	2007	Distribution of Mosquitoes and Mosquito-Borne Viruses along the China-Myanmar Border in Yunnan Province	https://www.jstage.jst.go.jp/article/yoken/65/3/65_215/_article
Culex tritaeniorhynchus	98.2963	24.8068	2007	Distribution of Mosquitoes and Mosquito-Borne Viruses along the China-Myanmar Border in Yunnan Province	https://www.jstage.jst.go.jp/article/yoken/65/3/65_215/_article
Culex tritaeniorhynchus	97.7921	24.1829	2007	Distribution of Mosquitoes and Mosquito-Borne Viruses along the China-Myanmar Border in Yunnan Province	https://www.jstage.jst.go.jp/article/yoken/65/3/65_215/_article
Culex tritaeniorhynchus	102.159	23.4018	2005-2006	Distribution of Mosquitoes and Mosquito-Borne Arboviruses in Yunnan Province near the China–Myanmar–Laos Border	https://www.ncbi.nlm.nih.gov/pubmed/21540383/
Culex tritaeniorhynchus	100.386	21.8404	2005-2006	Distribution of Mosquitoes and Mosquito-Borne Arboviruses in Yunnan Province near the China–Myanmar–Laos Border	https://www.ncbi.nlm.nih.gov/pubmed/21540383/
Culex tritaeniorhynchus	100.267	21.9857	2005-2006	Distribution of Mosquitoes and Mosquito-Borne Arboviruses in Yunnan Province near the China–Myanmar–Laos Border	https://www.ncbi.nlm.nih.gov/pubmed/21540383/
Culex tritaeniorhynchus	100.453	21.9573	2005-2006	Distribution of Mosquitoes and Mosquito-Borne Arboviruses in Yunnan Province near the China–Myanmar–Laos Border	https://www.ncbi.nlm.nih.gov/pubmed/21540383/
Culex tritaeniorhynchus	117.129	34.8065	2004-2012	Distribution and phylogenetic analysis of Culex flavivirus in mosquitoes in China	https://link.springer.com/article/10.1007/s00705-015-2492-1
Culex tritaeniorhynchus	118.178	26.6417	2004-2012	Distribution and phylogenetic analysis of Culex flavivirus in mosquitoes in China	https://link.springer.com/article/10.1007/s00705-015-2492-1
Culex tritaeniorhynchus	117.202	26.3558	2004-2012	Distribution and phylogenetic analysis of Culex flavivirus in mosquitoes in China	https://link.springer.com/article/10.1007/s00705-015-2492-1
Culex tritaeniorhynchus	107.389	29.7031	2004-2012	Distribution and phylogenetic analysis of Culex flavivirus in mosquitoes in China	https://link.springer.com/article/10.1007/s00705-015-2492-1
Culex tritaeniorhynchus	106.631	29.7181	2004-2012	Distribution and phylogenetic analysis of Culex flavivirus in mosquitoes in China	https://link.springer.com/article/10.1007/s00705-015-2492-1
Culex tritaeniorhynchus	108.409	30.8076	2004-2012	Distribution and phylogenetic analysis of Culex flavivirus in mosquitoes in China	https://link.springer.com/article/10.1007/s00705-015-2492-1
Culex tritaeniorhynchus	106.769	31.8514	2004-2012	Distribution and phylogenetic analysis of Culex flavivirus in mosquitoes in China	https://link.springer.com/article/10.1007/s00705-015-2492-1
Culex tritaeniorhynchus	110.978	30.8258	2004-2012	Distribution and phylogenetic analysis of Culex flavivirus in mosquitoes in China	https://link.springer.com/article/10.1007/s00705-015-2492-1
Culex tritaeniorhynchus	107.023	33.0674	2004-2012	Distribution and phylogenetic analysis of Culex flavivirus in mosquitoes in China	https://link.springer.com/article/10.1007/s00705-015-2492-1
Culex tritaeniorhynchus	109.503	34.4993	2004-2012	Distribution and phylogenetic analysis of Culex flavivirus in mosquitoes in China	https://link.springer.com/article/10.1007/s00705-015-2492-1
Culex tritaeniorhynchus	109.49	36.5854	2004-2012	Distribution and phylogenetic analysis of Culex flavivirus in mosquitoes in China	https://link.springer.com/article/10.1007/s00705-015-2492-1
Culex tritaeniorhynchus	120.478	37.6461	2004-2012	Distribution and phylogenetic analysis of Culex flavivirus in mosquitoes in China	https://link.springer.com/article/10.1007/s00705-015-2492-1
Culex tritaeniorhynchus	98.6659	27.7409	2007-2010	Detection of Quang Binh virus from mosquitoes in China	https://www.sciencedirect.com/science/article/pii/S0168170213004346
Culex tritaeniorhynchus	99.2871	27.1771	2007-2010	Detection of Quang Binh virus from mosquitoes in China	https://www.sciencedirect.com/science/article/pii/S0168170213004346
Culex tritaeniorhynchus	98.8691	26.9018	2007-2010	Detection of Quang Binh virus from mosquitoes in China	https://www.sciencedirect.com/science/article/pii/S0168170213004346
Culex tritaeniorhynchus	100.176	26.5602	2007-2010	Detection of Quang Binh virus from mosquitoes in China	https://www.sciencedirect.com/science/article/pii/S0168170213004346
Culex tritaeniorhynchus	98.8579	25.8228	2007-2010	Detection of Quang Binh virus from mosquitoes in China	https://www.sciencedirect.com/science/article/pii/S0168170213004346
Culex tritaeniorhynchus	99.1617	25.1122	2007-2010	Detection of Quang Binh virus from mosquitoes in China	https://www.sciencedirect.com/science/article/pii/S0168170213004346
Culex tritaeniorhynchus	99.9284	24.5804	2007-2010	Detection of Quang Binh virus from mosquitoes in China	https://www.sciencedirect.com/science/article/pii/S0168170213004346
Culex tritaeniorhynchus	100.509	25.0435	2007-2010	Detection of Quang Binh virus from mosquitoes in China	https://www.sciencedirect.com/science/article/pii/S0168170213004346
Culex tritaeniorhynchus	100.834	24.4467	2007-2010	Detection of Quang Binh virus from mosquitoes in China	https://www.sciencedirect.com/science/article/pii/S0168170213004346
Culex tritaeniorhynchus	101.109	24.0044	2007-2010	Detection of Quang Binh virus from mosquitoes in China	https://www.sciencedirect.com/science/article/pii/S0168170213004346
Culex tritaeniorhynchus	100.703	23.4972	2007-2010	Detection of Quang Binh virus from mosquitoes in China	https://www.sciencedirect.com/science/article/pii/S0168170213004346
Culex tritaeniorhynchus	101.059	22.5041	2007-2010	Detection of Quang Binh virus from mosquitoes in China	https://www.sciencedirect.com/science/article/pii/S0168170213004346
Culex tritaeniorhynchus	104.703	23.1257	2007-2010	Detection of Quang Binh virus from mosquitoes in China	https://www.sciencedirect.com/science/article/pii/S0168170213004346
Culex tritaeniorhynchus	101.99	24.0711	2007-2010	Detection of Quang Binh virus from mosquitoes in China	https://www.sciencedirect.com/science/article/pii/S0168170213004346
Culex tritaeniorhynchus	101.565	21.4592	2007-2010	Detection of Quang Binh virus from mosquitoes in China	https://www.sciencedirect.com/science/article/pii/S0168170213004346
Culex tritaeniorhynchus	114.248	22.7199	2009-2011	Complete Genomic and Ultrastructural Analysis of a Nam Dinh Virus Isolated from Culex pipiens quinquefasciatus in China	https://www.nature.com/articles/s41598-017-00340-3
Culex tritaeniorhynchus	99.951	26.1111	1999	Characterized Distribution of Culex tritaeniorhynchus and Their Natural Infection with Japanese Encephalitis Virus in Yunnan Province	http://www.bmsw.net.cn/EN/abstract/abstract10520.shtml
Culex tritaeniorhynchus	99.8276	23.4734	1999	Characterized Distribution of Culex tritaeniorhynchus and Their Natural Infection with Japanese Encephalitis Virus in Yunnan Province	http://www.bmsw.net.cn/EN/abstract/abstract10520.shtml
Culex tritaeniorhynchus	99.5841	22.3291	1999	Characterized Distribution of Culex tritaeniorhynchus and Their Natural Infection with Japanese Encephalitis Virus in Yunnan Province	http://www.bmsw.net.cn/EN/abstract/abstract10520.shtml
Culex tritaeniorhynchus	97.9319	24.7052	1999	Characterized Distribution of Culex tritaeniorhynchus and Their Natural Infection with Japanese Encephalitis Virus in Yunnan Province	http://www.bmsw.net.cn/EN/abstract/abstract10520.shtml
Culex tritaeniorhynchus	118.638	32.0609	1990	Autumn southward 'return' migration of the mosquito Culex tritaeniorhynchus in China	https://onlinelibrary.wiley.com/doi/abs/10.1111/j.1365-2915.1993.tb00699.x?sid=nlm%3Apubmed
Culex tritaeniorhynchus	116.603	28.2476	1990	Autumn southward 'return' migration of the mosquito Culex tritaeniorhynchus in China	https://onlinelibrary.wiley.com/doi/abs/10.1111/j.1365-2915.1993.tb00699.x?sid=nlm%3Apubmed
Culex tritaeniorhynchus	113.402	35.0993	1991	Application of Rosona elegans in Southern Henan Province to Control Culex tritaeniorhynchus in Paddy Field	https://kns.cnki.net/kcms2/article/abstract?v=d24vdHNzaZjMUN3HCRrx5Ey8VtSGDA17JxUMUh8GXtFUTOEHVfBcs1k9AIupPuGNAt23eG-x6agI2Rs8jonhxnPOEFv2s4IBguRUc_JREfagOXHo8Y1JM0ye4oRdnZ3v8RhOCW_pBpRZdcEusaXj4I5bhj2B41UtahHT6f_HphZbM5xy9rL0lhymYlHpzHMw&uniplatform=NZKPT&language=CHS
Culex tritaeniorhynchus	112.48	30.2411	2013	A Metagenomic Survey of Viral Abundance and Diversity in Mosquitoes from Hubei Province	https://journals.plos.org/plosone/article?id=10.1371/journal.pone.0129845
Culex tritaeniorhynchus	114.106	31.1981	2013	A Metagenomic Survey of Viral Abundance and Diversity in Mosquitoes from Hubei Province	https://journals.plos.org/plosone/article?id=10.1371/journal.pone.0129845
Culex tritaeniorhynchus	121.272	31.478	2016	Efficacy comparison of four kinds of mosquito capture methods	https://kns.cnki.net/kcms2/article/abstract?v=d24vdHNzaZi1UoMAjUhFfg9-x0oC7rop1ca2Jky6aKzTtHVYYC2AjbhpDR4f5PLqkxx4-RZk5ZDmxwq1uB9HX9WuEIsVxeUUHTNGC1B86wMx0w1AlHOg4zcmzM-jbv8i67XjrN8lhMuQp6kqLkRb_EHfyiZbQRtPyI6zKVvsSuUtIs8O94oVcklVDRwhurlT&uniplatform=NZKPT&language=CHS
Culex tritaeniorhynchus	117.798	38.2842	2017	Analysis on Background Investigation of Mosquito Vectors In Huanghua Port In 2017	https://kns.cnki.net/kcms2/article/abstract?v=d24vdHNzaZjn0KSOT3K31UVw9--Mr0M9ZMr19gfFmhCfwAeyW0IoN2O-CVf8xgjzQhBl7pOLv5JeIHyptdVTdYQ7TDjktO7l0FIawiNrCgC2XHY-XnY1ZCGVwHfZZ8053KHiVQDvBK-u7CIcgPhuYkaBmJiFifrRzWvgXEVU96NOoNDjEXsqiGIh_l85QKws&uniplatform=NZKPT&language=CHS
Culex tritaeniorhynchus	118.157	39.6131	2016	Vectors monitoring results in International Horticultural Exposition park and surrounding area in 2016	https://kns.cnki.net/kcms2/article/abstract?v=d24vdHNzaZjJVSxN27c94Y9cpzVX24kPbW8WU81QneB_o8_iggyvF2-c2S9cCLQsjZ0HenREhmp3b5PdBDx5V0GWA1pnYot3vPF3IiYA7OF-OnB2iq9ip9xFNrne9X4otoFF1OBTA-kYA3qvLKq1tIMrqf7HEUnvddsIlb8K45FZ4siXRyQHWI-guv20QE_g&uniplatform=NZKPT&language=CHS
Culex tritaeniorhynchus	119.769	35.5886	2016	Surveillance on medical vectors at Qingdao Dongjiakou port,2016	https://kns.cnki.net/kcms2/article/abstract?v=d24vdHNzaZi-Jrw0bRtQyJH1POmYcxLBBOS-WYlkIAHc1qLnBXXwH38o2AZU5xXNe46xJoPdkLWCp6UVvzKZOkD9Qtwn6deTZeM877IwWPmG3KWius6WhgLWp4GanEzX5RCOeShd0wQ8L2w5INkD5WtPWSkLvQDZq5p60aMapVcGaRMci2cKcYXGdMMCX4g9&uniplatform=NZKPT&language=CHS
Culex tritaeniorhynchus	120.154	33.3381	2016、2017	Mosquito population density monitoring in urban and rural areas in Yandu District of Yancheng City in 2016 and 2017	https://kns.cnki.net/kcms2/article/abstract?v=d24vdHNzaZgdA8j6l15bXFK-pITvo2ykq_u7sATcpCyweEZDDcu4pr5oF1XD-OYxTctrhfMX8B37Qvme7C2DaMsGPAOxCHG3a-PLIIWO2HktCvQzeapPB74GNLKyzKWorf8IVAzYd0Jb_TJ9rFvsyYk5lHLlkRw5gF4H615rwBUVM4DShCKvrgPinQXh6yGp&uniplatform=NZKPT&language=CHS
Culex tritaeniorhynchus	116.307	37.4539	2015	Investigation of mosquito population density and insecticide resistance of Culex pipiens pallens in some areas of Shandong province, China in 2015	https://kns.cnki.net/kcms2/article/abstract?v=d24vdHNzaZgmfLROKIjAkaWSFzEeZA-DaksobDaiwFlWxt1aXOAJmBEGCvXYoIoU0b6uXpPlOaohWZ1gAoowHYYmaKYpTpV0zlJSuYd93-tUk0dmUvDAjHv7_d0AANfUqfG1HK8jA0ZL6SPBfwvluAe87BUrzEKzTqWxbSlxhVY4RfBDfBxGp9UBh4Muk2e8&uniplatform=NZKPT&language=CHS
Culex tritaeniorhynchus	115.98	36.4559	2015	Investigation of mosquito population density and insecticide resistance of Culex pipiens pallens in some areas of Shandong province, China in 2015	https://kns.cnki.net/kcms2/article/abstract?v=d24vdHNzaZgmfLROKIjAkaWSFzEeZA-DaksobDaiwFlWxt1aXOAJmBEGCvXYoIoU0b6uXpPlOaohWZ1gAoowHYYmaKYpTpV0zlJSuYd93-tUk0dmUvDAjHv7_d0AANfUqfG1HK8jA0ZL6SPBfwvluAe87BUrzEKzTqWxbSlxhVY4RfBDfBxGp9UBh4Muk2e8&uniplatform=NZKPT&language=CHS
Culex tritaeniorhynchus	119.021	33.5974	2014	Analysis on the monitoring results of adult mosquitos’ density in Huaian special supervision zone of 2014	https://kns.cnki.net/kcms2/article/abstract?v=d24vdHNzaZhS5DTyFUVtlDoj-Tvt2UGpPN2RcoAm_dRq80BYI33tDqat2VDZp4O-mDltWzAvw3fg6xpB-QvfYBkckwNnaXRqCxPFjtfzABGOq8PIRMhyNGoY2496tMMBSxvnv9YS0-kasQazsbRHiooLpgQMBlR_-I8bbMKAkSSI92aJAJ6EhxJqvvbn7kSQ&uniplatform=NZKPT&language=CHS
Culex tritaeniorhynchus	114.53	33.7674	2014-2016	Analysis of vector biological monitoring results in Xihua county from 2014 to 2016	https://kns.cnki.net/kcms2/article/abstract?v=d24vdHNzaZh4-YARlCV36TuwrKEh76g2fW1FOHVuPB__5PxgIMZxKn7J0mr94CZd_UCF4d3IisfgXjNWogr__gq7enWiYuFCjHoYbGN7qW2HbwWVMhDljh9n7diEjNtYhMsZXokuKoosQqh0Q6TaT4KACRIHceqlkQkH2zPTaB-y5GV7Z7-3lvG2-hqqo7gr&uniplatform=NZKPT&language=CHS
Culex tritaeniorhynchus	120.711	30.9943	2014	Monitoring results of mosquito density in rural areas of Lili Town, Wujiang District, Suzhou in 2014	https://kns.cnki.net/kcms2/article/abstract?v=d24vdHNzaZi3_BUa9G0qaPgBjKMV_BNCM_MuYeRYLkkRj2UwrLdI0VF9MJhTtUYUbuu-BTFOqkRlL0sgHJxlCEvXhBWtBlMM-pKSZjBnJoyGO0FeUD1zH8lsqzHRlphefBtupP69njqDH6jicc7PXIhjoWdD11HbuErXXz6kvweP9WM0_wx30aUDSfMIIpjw&uniplatform=NZKPT&language=CHS
Culex tritaeniorhynchus	110.299	25.2742	2014	Investigation on main medical vectors in Guilin City in 2014	https://kns.cnki.net/kcms2/article/abstract?v=d24vdHNzaZjquJ7__2V1fUXZlOzWfgNHc4cXu5mkpxnpjiiAfMC_Qb5Vf1EbGf81JscctC11y_smH6MoIE-PyGvLhMtBbB0TLnmRsADn8T2PICCMMvC83EYn3TSFcBo-k8mX_ZgdfwWpiIulJVGEkdNJdjoe18F2a5-LkoTG7WT3N4X2ujE2Bvv_fE0rfyRN&uniplatform=NZKPT&language=CHS
Culex tritaeniorhynchus	115.074	35.7773	2012-2013	Analysis of monitoring results of adult mosquito density in Hualong District from 2012 to 2013	https://kns.cnki.net/kcms2/article/abstract?v=d24vdHNzaZg14QKT4_4ErcV4CDfKxFa7oJYzgUK8vT6dP5Rg_dvS9sZjfMdF9LhXCNJKAN2_f4BdbjRPZlXiqYVM-w9YhyZ7NjG7pJnhIwW59zlKab5AJkEjONUg42xUUYQDZWrZEC3cKUMBlEHFoq3kIn5i8vUa89GAZq1xnD-g4Vch_3VR8vUELLiXX1tP&uniplatform=NZKPT&language=CHS
Culex tritaeniorhynchus	114.978	38.0724	2012	Investigation and analysis of Anopheles sinensis in Shijiazhuang, China in 2012	https://kns.cnki.net/kcms2/article/abstract?v=d24vdHNzaZi_9pBnucB002xTHaRWZvgwQKAfqJDkG1qegbN0Mua8RM_P12-ef0PrX6MX2QVxt2K5dHlMvO3usaP1CIPN_smsTms7M-ByfiLQV0EwT_0awmMwWu6hlCzbHrhfFtziqwye76x9P6KS0ZKmozwDdxpxT7BHFi-915ogHTpEvpg9FjLDk2WuFjp3&uniplatform=NZKPT&language=CHS
Culex tritaeniorhynchus	114.844	38.0372	2012	Investigation and analysis of Anopheles sinensis in Shijiazhuang, China in 2012	https://kns.cnki.net/kcms2/article/abstract?v=d24vdHNzaZi_9pBnucB002xTHaRWZvgwQKAfqJDkG1qegbN0Mua8RM_P12-ef0PrX6MX2QVxt2K5dHlMvO3usaP1CIPN_smsTms7M-ByfiLQV0EwT_0awmMwWu6hlCzbHrhfFtziqwye76x9P6KS0ZKmozwDdxpxT7BHFi-915ogHTpEvpg9FjLDk2WuFjp3&uniplatform=NZKPT&language=CHS
Culex tritaeniorhynchus	118.407	37.0536	2016	Investigation on mosquito density and seasonality in Dongying City in 2016	https://kns.cnki.net/kcms2/article/abstract?v=d24vdHNzaZgj8tOSmU1JToq40kS2VocaI7gnuGxmwqTslmZVjc5OB0GhTqwdFWSiVtjKjKKniRxrJBg7mJp5y9BIwRVgniEhEOpVp8V7bPGBMQ0vZ0UW5mV74JsXhy6uanUajvdl-sFRHGOLbifUaOxmRmI7sI7FsYKuMkKbzmm71AgtXoVoBk2MkdL9nH0p&uniplatform=NZKPT&language=CHS
Culex tritaeniorhynchus	109.029	32.6902	2010、2012	Investigation on the mosquitoes in the center urban area of Ankang City in 2010 and 2012	https://kns.cnki.net/kcms2/article/abstract?v=d24vdHNzaZgAP332fW8cvKcGffLmUdVW5yHG2AgXThao-oWz94Cx3C6nSFBFCWLEhSTOF6fhA6MSsX3Hl7kxMM_AOE6r1J_vA1LEiuq2FxWJdTTtU28mm5Sj7QeH1uEw8vphpUG8pU_5FYAEs5Cyqy_zGhGVLDivJQ32xPqmoxQVDT4RsJQakzzO3EUrrzww&uniplatform=NZKPT&language=CHS
Culex tritaeniorhynchus	120.451	41.5767	2009	Isolation and identification of arboviruses in Liaoning province,2009	https://kns.cnki.net/kcms2/article/abstract?v=d24vdHNzaZig4ig736W7FBzz_vd_YbDOAe__cyMGbz2Gy3rv3ynUG9A-f7I1_Ncj42ApKldBZ-Xz_9_YVrFFtCf9wDB36gM6veI3xrC_d8Bm79EWtU__5J6n3O9opcQukbeoSYda3l4o1l7Q2Jxb5I6c5kRo-EjTNH6OdjxmCVq6KKdUkM3nJKRG1XQALCbT&uniplatform=NZKPT&language=CHS
Culex tritaeniorhynchus	121.265	31.3756	2009-2011	Analysis of vector surveillance in Jiading District of Shanghai from 2009 to 2011	https://kns.cnki.net/kcms2/article/abstract?v=d24vdHNzaZie1v4E80yAWnRdHxJakqPShSlHUJu63Oj6-_HV54lqFa5iNoUwKE9MYlJAcdJ0wTqbsetqjDREjZiHtqvG4lkUXkcyhiqUOIAKl3skTrwfjLBAhv37WeDeUYFoVx7QDfY6EpGTwJooiP00aqGxVNo2n9owQqu3YUMTz0mxOkzsFYE5-1jSS31f&uniplatform=NZKPT&language=CHS
Culex tritaeniorhynchus	106.534	29.3755	2008－2014	Analysis on the data of the mosquitoes monitoring from 2008 to 2014 in Three Gorges Reservoir Area	https://kns.cnki.net/kcms2/article/abstract?v=d24vdHNzaZgjh2SSzCZF2Mg4p9dW3I_L6CkcFeh2GDn73yRJcoZNzl860ZWFGMfkLsMbQi-Aa5sIR09WPlywjpJ8ffDiTaPVYlU0x9DApaBKNS85vTOXjL77H7Tog1q4CWIdo5xNpvZvQ5basCk6JZJdwH65JylX9Yzp7W-gJoeZn2uut__HUCJXPHsxQLBt&uniplatform=NZKPT&language=CHS
Culex tritaeniorhynchus	107.081	29.8579	2008－2014	Analysis on the data of the mosquitoes monitoring from 2008 to 2014 in Three Gorges Reservoir Area	https://kns.cnki.net/kcms2/article/abstract?v=d24vdHNzaZgjh2SSzCZF2Mg4p9dW3I_L6CkcFeh2GDn73yRJcoZNzl860ZWFGMfkLsMbQi-Aa5sIR09WPlywjpJ8ffDiTaPVYlU0x9DApaBKNS85vTOXjL77H7Tog1q4CWIdo5xNpvZvQ5basCk6JZJdwH65JylX9Yzp7W-gJoeZn2uut__HUCJXPHsxQLBt&uniplatform=NZKPT&language=CHS
Culex tritaeniorhynchus	106.574	29.6067	2008－2014	Analysis on the data of the mosquitoes monitoring from 2008 to 2014 in Three Gorges Reservoir Area	https://kns.cnki.net/kcms2/article/abstract?v=d24vdHNzaZgjh2SSzCZF2Mg4p9dW3I_L6CkcFeh2GDn73yRJcoZNzl860ZWFGMfkLsMbQi-Aa5sIR09WPlywjpJ8ffDiTaPVYlU0x9DApaBKNS85vTOXjL77H7Tog1q4CWIdo5xNpvZvQ5basCk6JZJdwH65JylX9Yzp7W-gJoeZn2uut__HUCJXPHsxQLBt&uniplatform=NZKPT&language=CHS
Culex tritaeniorhynchus	107.731	29.8634	2008－2014	Analysis on the data of the mosquitoes monitoring from 2008 to 2014 in Three Gorges Reservoir Area	https://kns.cnki.net/kcms2/article/abstract?v=d24vdHNzaZgjh2SSzCZF2Mg4p9dW3I_L6CkcFeh2GDn73yRJcoZNzl860ZWFGMfkLsMbQi-Aa5sIR09WPlywjpJ8ffDiTaPVYlU0x9DApaBKNS85vTOXjL77H7Tog1q4CWIdo5xNpvZvQ5basCk6JZJdwH65JylX9Yzp7W-gJoeZn2uut__HUCJXPHsxQLBt&uniplatform=NZKPT&language=CHS
Culex tritaeniorhynchus	109.464	31.0185	2008－2014	Analysis on the data of the mosquitoes monitoring from 2008 to 2014 in Three Gorges Reservoir Area	https://kns.cnki.net/kcms2/article/abstract?v=d24vdHNzaZgjh2SSzCZF2Mg4p9dW3I_L6CkcFeh2GDn73yRJcoZNzl860ZWFGMfkLsMbQi-Aa5sIR09WPlywjpJ8ffDiTaPVYlU0x9DApaBKNS85vTOXjL77H7Tog1q4CWIdo5xNpvZvQ5basCk6JZJdwH65JylX9Yzp7W-gJoeZn2uut__HUCJXPHsxQLBt&uniplatform=NZKPT&language=CHS
Culex tritaeniorhynchus	120.285	31.9206	2008-2010	The surveillance results of the mosquitoes in Jiangyin city from 2008 to 2010	https://kns.cnki.net/kcms2/article/abstract?v=d24vdHNzaZhTOwa51k5atbXjl-zhjKwJQGwUxyG5JquSjksQumS2UoWfwW5OdUt4XP7bovPcHtAyufE47p5h79MwIIQfOxlAJ0N1v7Fatlpt3uFBoVzOv4zSpsfsKzn8St-SbWo5J9qHCyIGiwTnoTPbz2YSMbqW-yh1mS55hT8_QEMFHT85v9dUyoIsKQsU&uniplatform=NZKPT&language=CHS
Culex tritaeniorhynchus	113.583	37.8611	2006	Isolation and identification of Arbovirus in southern part of Shanxi province,2006	https://kns.cnki.net/kcms2/article/abstract?v=d24vdHNzaZi0hWUC--HHfw5_mOsq7W_O6aRFAzEd__80GmO96GDD6ZDXfW4CnJsA1Ha0qwtJqs4_yXJ825djKy5LYMm_1LFeeRH3y-ZL6_qdgscU4l3cN47aA_7GL1Bm0HTjXRt_ODgLf9DLMtwXV4ObwYKefTryU8YXLP7z0wn_q_d64k76y8MmNwbi8qdq&uniplatform=NZKPT&language=CHS
Culex tritaeniorhynchus	121.663	38.9306	2006-2015	Analysis on population structure and pathogens detection of mosquitoes and flies at Liaoning ports from 2006 to 2015	https://kns.cnki.net/kcms2/article/abstract?v=d24vdHNzaZjoMIiJ_rk4VFTHjWUP50WJhzm-dj5bzMx_d5GJUN_LzyCnb9pIdDodhS30PlvuiOJQPxj9EyGRZMKTGb3i3oTyIaR3ZLSXRQiOr04a8tp99a2GmJxgRTdl0LKjGJUHJB5kWR80luh-pzatNbVUfS_SNajfG6q6XPVUKJchgFK-G4etsIbpCJ9G&uniplatform=NZKPT&language=CHS
Culex tritaeniorhynchus	123.495	41.6394	2006-2015	Analysis on population structure and pathogens detection of mosquitoes and flies at Liaoning ports from 2006 to 2015	https://kns.cnki.net/kcms2/article/abstract?v=d24vdHNzaZjoMIiJ_rk4VFTHjWUP50WJhzm-dj5bzMx_d5GJUN_LzyCnb9pIdDodhS30PlvuiOJQPxj9EyGRZMKTGb3i3oTyIaR3ZLSXRQiOr04a8tp99a2GmJxgRTdl0LKjGJUHJB5kWR80luh-pzatNbVUfS_SNajfG6q6XPVUKJchgFK-G4etsIbpCJ9G&uniplatform=NZKPT&language=CHS
Culex tritaeniorhynchus	124.158	39.8469	2006-2015	Analysis on population structure and pathogens detection of mosquitoes and flies at Liaoning ports from 2006 to 2015	https://kns.cnki.net/kcms2/article/abstract?v=d24vdHNzaZjoMIiJ_rk4VFTHjWUP50WJhzm-dj5bzMx_d5GJUN_LzyCnb9pIdDodhS30PlvuiOJQPxj9EyGRZMKTGb3i3oTyIaR3ZLSXRQiOr04a8tp99a2GmJxgRTdl0LKjGJUHJB5kWR80luh-pzatNbVUfS_SNajfG6q6XPVUKJchgFK-G4etsIbpCJ9G&uniplatform=NZKPT&language=CHS
Culex tritaeniorhynchus	122.008	40.7037	2006-2015	Analysis on population structure and pathogens detection of mosquitoes and flies at Liaoning ports from 2006 to 2015	https://kns.cnki.net/kcms2/article/abstract?v=d24vdHNzaZjoMIiJ_rk4VFTHjWUP50WJhzm-dj5bzMx_d5GJUN_LzyCnb9pIdDodhS30PlvuiOJQPxj9EyGRZMKTGb3i3oTyIaR3ZLSXRQiOr04a8tp99a2GmJxgRTdl0LKjGJUHJB5kWR80luh-pzatNbVUfS_SNajfG6q6XPVUKJchgFK-G4etsIbpCJ9G&uniplatform=NZKPT&language=CHS
Culex tritaeniorhynchus	121.543	38.9641	2006-2015	Analysis on population structure and pathogens detection of mosquitoes and flies at Liaoning ports from 2006 to 2015	https://kns.cnki.net/kcms2/article/abstract?v=d24vdHNzaZjoMIiJ_rk4VFTHjWUP50WJhzm-dj5bzMx_d5GJUN_LzyCnb9pIdDodhS30PlvuiOJQPxj9EyGRZMKTGb3i3oTyIaR3ZLSXRQiOr04a8tp99a2GmJxgRTdl0LKjGJUHJB5kWR80luh-pzatNbVUfS_SNajfG6q6XPVUKJchgFK-G4etsIbpCJ9G&uniplatform=NZKPT&language=CHS
Culex tritaeniorhynchus	122.119	40.2627	2006-2015	Analysis on population structure and pathogens detection of mosquitoes and flies at Liaoning ports from 2006 to 2015	https://kns.cnki.net/kcms2/article/abstract?v=d24vdHNzaZjoMIiJ_rk4VFTHjWUP50WJhzm-dj5bzMx_d5GJUN_LzyCnb9pIdDodhS30PlvuiOJQPxj9EyGRZMKTGb3i3oTyIaR3ZLSXRQiOr04a8tp99a2GmJxgRTdl0LKjGJUHJB5kWR80luh-pzatNbVUfS_SNajfG6q6XPVUKJchgFK-G4etsIbpCJ9G&uniplatform=NZKPT&language=CHS
Culex tritaeniorhynchus	122.971	39.6228	2006-2015	Analysis on population structure and pathogens detection of mosquitoes and flies at Liaoning ports from 2006 to 2015	https://kns.cnki.net/kcms2/article/abstract?v=d24vdHNzaZjoMIiJ_rk4VFTHjWUP50WJhzm-dj5bzMx_d5GJUN_LzyCnb9pIdDodhS30PlvuiOJQPxj9EyGRZMKTGb3i3oTyIaR3ZLSXRQiOr04a8tp99a2GmJxgRTdl0LKjGJUHJB5kWR80luh-pzatNbVUfS_SNajfG6q6XPVUKJchgFK-G4etsIbpCJ9G&uniplatform=NZKPT&language=CHS
Culex tritaeniorhynchus	121.288	39.5076	2006-2015	Analysis on population structure and pathogens detection of mosquitoes and flies at Liaoning ports from 2006 to 2015	https://kns.cnki.net/kcms2/article/abstract?v=d24vdHNzaZjoMIiJ_rk4VFTHjWUP50WJhzm-dj5bzMx_d5GJUN_LzyCnb9pIdDodhS30PlvuiOJQPxj9EyGRZMKTGb3i3oTyIaR3ZLSXRQiOr04a8tp99a2GmJxgRTdl0LKjGJUHJB5kWR80luh-pzatNbVUfS_SNajfG6q6XPVUKJchgFK-G4etsIbpCJ9G&uniplatform=NZKPT&language=CHS
Culex tritaeniorhynchus	121.893	38.9976	2006-2015	Analysis on population structure and pathogens detection of mosquitoes and flies at Liaoning ports from 2006 to 2015	https://kns.cnki.net/kcms2/article/abstract?v=d24vdHNzaZjoMIiJ_rk4VFTHjWUP50WJhzm-dj5bzMx_d5GJUN_LzyCnb9pIdDodhS30PlvuiOJQPxj9EyGRZMKTGb3i3oTyIaR3ZLSXRQiOr04a8tp99a2GmJxgRTdl0LKjGJUHJB5kWR80luh-pzatNbVUfS_SNajfG6q6XPVUKJchgFK-G4etsIbpCJ9G&uniplatform=NZKPT&language=CHS
Culex tritaeniorhynchus	121.191	38.9549	2006-2015	Analysis on population structure and pathogens detection of mosquitoes and flies at Liaoning ports from 2006 to 2015	https://kns.cnki.net/kcms2/article/abstract?v=d24vdHNzaZjoMIiJ_rk4VFTHjWUP50WJhzm-dj5bzMx_d5GJUN_LzyCnb9pIdDodhS30PlvuiOJQPxj9EyGRZMKTGb3i3oTyIaR3ZLSXRQiOr04a8tp99a2GmJxgRTdl0LKjGJUHJB5kWR80luh-pzatNbVUfS_SNajfG6q6XPVUKJchgFK-G4etsIbpCJ9G&uniplatform=NZKPT&language=CHS
Culex tritaeniorhynchus	121.001	40.7168	2006-2015	Analysis on population structure and pathogens detection of mosquitoes and flies at Liaoning ports from 2006 to 2015	https://kns.cnki.net/kcms2/article/abstract?v=d24vdHNzaZjoMIiJ_rk4VFTHjWUP50WJhzm-dj5bzMx_d5GJUN_LzyCnb9pIdDodhS30PlvuiOJQPxj9EyGRZMKTGb3i3oTyIaR3ZLSXRQiOr04a8tp99a2GmJxgRTdl0LKjGJUHJB5kWR80luh-pzatNbVUfS_SNajfG6q6XPVUKJchgFK-G4etsIbpCJ9G&uniplatform=NZKPT&language=CHS
Culex tritaeniorhynchus	117.362	39.1269	1996	Investigation on mosquito population and seasonal fluctuation of Tianjin Binhai International Airport in 1996	https://kns.cnki.net/kcms2/article/abstract?v=d24vdHNzaZjOPVk4bDc09T7mKNfbyMonssTPDaWQGN1SBphsbE9mj490CyTKAR7iAhMQF3z-CGLJJSRbGbSJEcuPCtUCBVnx0kXCpSHlvCDfNdwBmFVhREI6ULtcNzEveyE5Gsw3uIvc3ikrWBgOyoA6ycL0-CJPngHrqo01LGIYsg4Z5se7NZXbsGMxzTtG&uniplatform=NZKPT&language=CHS
Culex tritaeniorhynchus	108.697	30.9306	2009	Studies on Species and Geographical Distribution of Mosquitoes in Chongqing Area,China	https://kns.cnki.net/kcms2/article/abstract?v=d24vdHNzaZglGqDmHB1zMuMnwH7dKJcGywiRJ8Fz7usDgb_8PkNZ3s_1BrnKZGB5llfezMuYDA_K7UFCNxSGo8eqHeS7rQ8sRsmNV5JQ1LYmM27Zw_5RH3YsN7E19NaXhrbkvE5weeNISxQzYesl2T2ySo1RB4y6fBh3dEFiA2avzlf2q_OCVbwbBMl5c9m5&uniplatform=NZKPT&language=CHS
Culex tritaeniorhynchus	108.768	28.8412	2009	Studies on Species and Geographical Distribution of Mosquitoes in Chongqing Area,China	https://kns.cnki.net/kcms2/article/abstract?v=d24vdHNzaZglGqDmHB1zMuMnwH7dKJcGywiRJ8Fz7usDgb_8PkNZ3s_1BrnKZGB5llfezMuYDA_K7UFCNxSGo8eqHeS7rQ8sRsmNV5JQ1LYmM27Zw_5RH3YsN7E19NaXhrbkvE5weeNISxQzYesl2T2ySo1RB4y6fBh3dEFiA2avzlf2q_OCVbwbBMl5c9m5&uniplatform=NZKPT&language=CHS
Culex tritaeniorhynchus	108.771	29.5336	2009	Studies on Species and Geographical Distribution of Mosquitoes in Chongqing Area,China	https://kns.cnki.net/kcms2/article/abstract?v=d24vdHNzaZglGqDmHB1zMuMnwH7dKJcGywiRJ8Fz7usDgb_8PkNZ3s_1BrnKZGB5llfezMuYDA_K7UFCNxSGo8eqHeS7rQ8sRsmNV5JQ1LYmM27Zw_5RH3YsN7E19NaXhrbkvE5weeNISxQzYesl2T2ySo1RB4y6fBh3dEFiA2avzlf2q_OCVbwbBMl5c9m5&uniplatform=NZKPT&language=CHS
Culex tritaeniorhynchus	107.76	29.3256	2009	Studies on Species and Geographical Distribution of Mosquitoes in Chongqing Area,China	https://kns.cnki.net/kcms2/article/abstract?v=d24vdHNzaZglGqDmHB1zMuMnwH7dKJcGywiRJ8Fz7usDgb_8PkNZ3s_1BrnKZGB5llfezMuYDA_K7UFCNxSGo8eqHeS7rQ8sRsmNV5JQ1LYmM27Zw_5RH3YsN7E19NaXhrbkvE5weeNISxQzYesl2T2ySo1RB4y6fBh3dEFiA2avzlf2q_OCVbwbBMl5c9m5&uniplatform=NZKPT&language=CHS
Culex tritaeniorhynchus	105.942	29.262	2009	Studies on Species and Geographical Distribution of Mosquitoes in Chongqing Area,China	https://kns.cnki.net/kcms2/article/abstract?v=d24vdHNzaZglGqDmHB1zMuMnwH7dKJcGywiRJ8Fz7usDgb_8PkNZ3s_1BrnKZGB5llfezMuYDA_K7UFCNxSGo8eqHeS7rQ8sRsmNV5JQ1LYmM27Zw_5RH3YsN7E19NaXhrbkvE5weeNISxQzYesl2T2ySo1RB4y6fBh3dEFiA2avzlf2q_OCVbwbBMl5c9m5&uniplatform=NZKPT&language=CHS
Culex tritaeniorhynchus	107.77	30.6542	2009	Studies on Species and Geographical Distribution of Mosquitoes in Chongqing Area,China	https://kns.cnki.net/kcms2/article/abstract?v=d24vdHNzaZglGqDmHB1zMuMnwH7dKJcGywiRJ8Fz7usDgb_8PkNZ3s_1BrnKZGB5llfezMuYDA_K7UFCNxSGo8eqHeS7rQ8sRsmNV5JQ1LYmM27Zw_5RH3YsN7E19NaXhrbkvE5weeNISxQzYesl2T2ySo1RB4y6fBh3dEFiA2avzlf2q_OCVbwbBMl5c9m5&uniplatform=NZKPT&language=CHS
Culex tritaeniorhynchus	108.165	29.2939	2009	Studies on Species and Geographical Distribution of Mosquitoes in Chongqing Area,China	https://kns.cnki.net/kcms2/article/abstract?v=d24vdHNzaZglGqDmHB1zMuMnwH7dKJcGywiRJ8Fz7usDgb_8PkNZ3s_1BrnKZGB5llfezMuYDA_K7UFCNxSGo8eqHeS7rQ8sRsmNV5JQ1LYmM27Zw_5RH3YsN7E19NaXhrbkvE5weeNISxQzYesl2T2ySo1RB4y6fBh3dEFiA2avzlf2q_OCVbwbBMl5c9m5&uniplatform=NZKPT&language=CHS
Culex tritaeniorhynchus	109.007	28.448	2009	Studies on Species and Geographical Distribution of Mosquitoes in Chongqing Area,China	https://kns.cnki.net/kcms2/article/abstract?v=d24vdHNzaZglGqDmHB1zMuMnwH7dKJcGywiRJ8Fz7usDgb_8PkNZ3s_1BrnKZGB5llfezMuYDA_K7UFCNxSGo8eqHeS7rQ8sRsmNV5JQ1LYmM27Zw_5RH3YsN7E19NaXhrbkvE5weeNISxQzYesl2T2ySo1RB4y6fBh3dEFiA2avzlf2q_OCVbwbBMl5c9m5&uniplatform=NZKPT&language=CHS
Culex tritaeniorhynchus	106.276	29.9721	2009	Studies on Species and Geographical Distribution of Mosquitoes in Chongqing Area,China	https://kns.cnki.net/kcms2/article/abstract?v=d24vdHNzaZglGqDmHB1zMuMnwH7dKJcGywiRJ8Fz7usDgb_8PkNZ3s_1BrnKZGB5llfezMuYDA_K7UFCNxSGo8eqHeS7rQ8sRsmNV5JQ1LYmM27Zw_5RH3YsN7E19NaXhrbkvE5weeNISxQzYesl2T2ySo1RB4y6fBh3dEFiA2avzlf2q_OCVbwbBMl5c9m5&uniplatform=NZKPT&language=CHS
Culex tritaeniorhynchus	106.056	29.8448	2009	Studies on Species and Geographical Distribution of Mosquitoes in Chongqing Area,China	https://kns.cnki.net/kcms2/article/abstract?v=d24vdHNzaZglGqDmHB1zMuMnwH7dKJcGywiRJ8Fz7usDgb_8PkNZ3s_1BrnKZGB5llfezMuYDA_K7UFCNxSGo8eqHeS7rQ8sRsmNV5JQ1LYmM27Zw_5RH3YsN7E19NaXhrbkvE5weeNISxQzYesl2T2ySo1RB4y6fBh3dEFiA2avzlf2q_OCVbwbBMl5c9m5&uniplatform=NZKPT&language=CHS
Culex tritaeniorhynchus	108.039	30.2995	2009	Studies on Species and Geographical Distribution of Mosquitoes in Chongqing Area,China	https://kns.cnki.net/kcms2/article/abstract?v=d24vdHNzaZglGqDmHB1zMuMnwH7dKJcGywiRJ8Fz7usDgb_8PkNZ3s_1BrnKZGB5llfezMuYDA_K7UFCNxSGo8eqHeS7rQ8sRsmNV5JQ1LYmM27Zw_5RH3YsN7E19NaXhrbkvE5weeNISxQzYesl2T2ySo1RB4y6fBh3dEFiA2avzlf2q_OCVbwbBMl5c9m5&uniplatform=NZKPT&language=CHS
Culex tritaeniorhynchus	109.879	31.0748	2009	Studies on Species and Geographical Distribution of Mosquitoes in Chongqing Area,China	https://kns.cnki.net/kcms2/article/abstract?v=d24vdHNzaZglGqDmHB1zMuMnwH7dKJcGywiRJ8Fz7usDgb_8PkNZ3s_1BrnKZGB5llfezMuYDA_K7UFCNxSGo8eqHeS7rQ8sRsmNV5JQ1LYmM27Zw_5RH3YsN7E19NaXhrbkvE5weeNISxQzYesl2T2ySo1RB4y6fBh3dEFiA2avzlf2q_OCVbwbBMl5c9m5&uniplatform=NZKPT&language=CHS
Culex tritaeniorhynchus	109.57	31.3986	2009	Studies on Species and Geographical Distribution of Mosquitoes in Chongqing Area,China	https://kns.cnki.net/kcms2/article/abstract?v=d24vdHNzaZglGqDmHB1zMuMnwH7dKJcGywiRJ8Fz7usDgb_8PkNZ3s_1BrnKZGB5llfezMuYDA_K7UFCNxSGo8eqHeS7rQ8sRsmNV5JQ1LYmM27Zw_5RH3YsN7E19NaXhrbkvE5weeNISxQzYesl2T2ySo1RB4y6fBh3dEFiA2avzlf2q_OCVbwbBMl5c9m5&uniplatform=NZKPT&language=CHS
Culex tritaeniorhynchus	121.395	31.6169	1993-2013	Mosquito species, distribution and their pathogens in Shanghai, China	http://www.bmsw.net.cn/EN/Y2015/V26/I1/28
Culex tritaeniorhynchus	121.124	31.1498	1993-2013	Mosquito species, distribution and their pathogens in Shanghai, China	http://www.bmsw.net.cn/EN/Y2015/V26/I1/28
Culex tritaeniorhynchus	121.463	31.0939	1993-2013	Mosquito species, distribution and their pathogens in Shanghai, China	http://www.bmsw.net.cn/EN/Y2015/V26/I1/28
Culex tritaeniorhynchus	121.464	30.9179	1993-2013	Mosquito species, distribution and their pathogens in Shanghai, China	http://www.bmsw.net.cn/EN/Y2015/V26/I1/28
Culex tritaeniorhynchus	121.504	31.2488	1993-2013	Mosquito species, distribution and their pathogens in Shanghai, China	http://www.bmsw.net.cn/EN/Y2015/V26/I1/28
Culex tritaeniorhynchus	121.514	31.3339	1993-2013	Mosquito species, distribution and their pathogens in Shanghai, China	http://www.bmsw.net.cn/EN/Y2015/V26/I1/28
Culex tritaeniorhynchus	121.783	31.1404	1993-2013	Mosquito species, distribution and their pathogens in Shanghai, China	http://www.bmsw.net.cn/EN/Y2015/V26/I1/28
Culex tritaeniorhynchus	121.613	31.3506	1993-2013	Mosquito species, distribution and their pathogens in Shanghai, China	http://www.bmsw.net.cn/EN/Y2015/V26/I1/28
Culex tritaeniorhynchus	118.877	31.798	2013	Analysis of mosquito density survey and monitoring results in Jiangning District in 2013	https://kns.cnki.net/kcms2/article/abstract?v=d24vdHNzaZiAeU7xW3L3Fz4JpUVj4vTmakxG-eLzTb3hufcqnO5M8LvtvjgF3DtY6KIWxiffe3DYJCUjUjNrfn7d37AVQk6zr0JpL-W5x0qGV1cK3M6V0x6IIaZnphAh2b83-KJxGmpm1GWCqp-u97i1O-urB9CCfO8pJBCERe7fzPlrLyDoSJUeVP46xKd7&uniplatform=NZKPT&language=CHS
Culex tritaeniorhynchus	118.957	31.8046	2013	Analysis of mosquito density survey and monitoring results in Jiangning District in 2013	https://kns.cnki.net/kcms2/article/abstract?v=d24vdHNzaZiAeU7xW3L3Fz4JpUVj4vTmakxG-eLzTb3hufcqnO5M8LvtvjgF3DtY6KIWxiffe3DYJCUjUjNrfn7d37AVQk6zr0JpL-W5x0qGV1cK3M6V0x6IIaZnphAh2b83-KJxGmpm1GWCqp-u97i1O-urB9CCfO8pJBCERe7fzPlrLyDoSJUeVP46xKd7&uniplatform=NZKPT&language=CHS
Culex tritaeniorhynchus	103.706	27.3203	2009	Investigation of mosquitoes and mosquito-borne viruses in northeast Yunnan province	http://www.bmsw.net.cn/EN/Y2011/V22/I4/304
Culex tritaeniorhynchus	102.93	26.9086	2009	Investigation of mosquitoes and mosquito-borne viruses in northeast Yunnan province	http://www.bmsw.net.cn/EN/Y2011/V22/I4/304
Culex tritaeniorhynchus	103.426	24.4014	2009	Investigation of mosquitoes and mosquito-borne viruses in northeast Yunnan province	http://www.bmsw.net.cn/EN/Y2011/V22/I4/304
Culex tritaeniorhynchus	102.393	22.9935	2009	Investigation of mosquitoes and mosquito-borne viruses in northeast Yunnan province	http://www.bmsw.net.cn/EN/Y2011/V22/I4/304
Culex tritaeniorhynchus	102.835	23.22	2009	Investigation of mosquitoes and mosquito-borne viruses in northeast Yunnan province	http://www.bmsw.net.cn/EN/Y2011/V22/I4/304
Culex tritaeniorhynchus	103.424	23.3749	2015	Primary study on mosquito community in Mengzi City, Honghe Prefecture, Yunnan	https://kns.cnki.net/kcms2/article/abstract?v=d24vdHNzaZhJspIDZvBzBR8QEqgNaSDhvpjwheM7BQG53jlWmOAuWk5RWJg1hqvZCZDlgnLp0Ny3FbTgeSuCPFKDn2Q_MRafiVKUVXrysQfks2PnNgh-fgiQ7Hw8TcITBBnhbnYiGxsBq2pMk5N5D2hc--k0O1ot1C33EJpjaxSwkwUb3dlIoX8Wx0sN3JhC&uniplatform=NZKPT&language=CHS
Culex tritaeniorhynchus	103.354	23.3662	2015	Primary study on mosquito community in Mengzi City, Honghe Prefecture, Yunnan	https://kns.cnki.net/kcms2/article/abstract?v=d24vdHNzaZhJspIDZvBzBR8QEqgNaSDhvpjwheM7BQG53jlWmOAuWk5RWJg1hqvZCZDlgnLp0Ny3FbTgeSuCPFKDn2Q_MRafiVKUVXrysQfks2PnNgh-fgiQ7Hw8TcITBBnhbnYiGxsBq2pMk5N5D2hc--k0O1ot1C33EJpjaxSwkwUb3dlIoX8Wx0sN3JhC&uniplatform=NZKPT&language=CHS
Culex tritaeniorhynchus	120.851	28.8561	2005	Mosquito vector population and seasonal fluctuation monitoring in Xianju County	https://kns.cnki.net/kcms2/article/abstract?v=d24vdHNzaZh80aCtGuUdg4JfNcpYc2vcnHniuK319usV3TE-aeSUbYTIvJ_6fo40v16j1jwQgiMECnky7RWVM-OqtPrQ7erHkV3z7T4TyD6JI5YNKqDSKZ6jgEHvT45Lr2FtjXJel2tKowVdwodA69497O1xPh50MNzFdJ890Y50_zPb-J9uuHiDc9i41q6d&uniplatform=NZKPT&language=CHS
Culex tritaeniorhynchus	120.665	28.8569	2005	Mosquito vector population and seasonal fluctuation monitoring in Xianju County	https://kns.cnki.net/kcms2/article/abstract?v=d24vdHNzaZh80aCtGuUdg4JfNcpYc2vcnHniuK319usV3TE-aeSUbYTIvJ_6fo40v16j1jwQgiMECnky7RWVM-OqtPrQ7erHkV3z7T4TyD6JI5YNKqDSKZ6jgEHvT45Lr2FtjXJel2tKowVdwodA69497O1xPh50MNzFdJ890Y50_zPb-J9uuHiDc9i41q6d&uniplatform=NZKPT&language=CHS
Culex tritaeniorhynchus	115.916	28.8593	1999-2000	Investigation of Mouse,Fly,Mosquito and Relative Pathogens at Nanchang Port	http://www.bmsw.net.cn/EN/abstract/abstract11989.shtml
Culex tritaeniorhynchus	115.921	28.7054	1999-2000	Investigation of Mouse,Fly,Mosquito and Relative Pathogens at Nanchang Port	http://www.bmsw.net.cn/EN/abstract/abstract11989.shtml
Culex tritaeniorhynchus	101.862	22.5855	2013-2015	Investigation of Mouse,Fly,Mosquito and Relative Pathogens at Nanchang Port	http://www.bmsw.net.cn/EN/abstract/abstract11989.shtml
Culex tritaeniorhynchus	113.416	22.5162	2016-2017	Investigation of mosquito and arbovirus in Zhongshan area	https://kns.cnki.net/kns8s/defaultresult/index?crossids=YSTT4HG0%2CLSTPFY1C%2CJUP3MUPD%2CMPMFIG1A%2CWQ0UVIAA%2CBLZOG7CK%2CPWFIRAGL%2CEMRPGLPA%2CNLBO1Z6R%2CNN3FJMUV&korder=SU&kw=%E5%AE%A3%E6%B1%89%E5%8E%BF%E8%9A%8A%E8%99%AB
Culex tritaeniorhynchus	113.483	22.5665	2016-2017	Investigation of mosquito and arbovirus in Zhongshan area	https://kns.cnki.net/kns8s/defaultresult/index?crossids=YSTT4HG0%2CLSTPFY1C%2CJUP3MUPD%2CMPMFIG1A%2CWQ0UVIAA%2CBLZOG7CK%2CPWFIRAGL%2CEMRPGLPA%2CNLBO1Z6R%2CNN3FJMUV&korder=SU&kw=%E5%AE%A3%E6%B1%89%E5%8E%BF%E8%9A%8A%E8%99%AB
Culex tritaeniorhynchus	113.403	22.4463	2016-2017	Investigation of mosquito and arbovirus in Zhongshan area	https://kns.cnki.net/kns8s/defaultresult/index?crossids=YSTT4HG0%2CLSTPFY1C%2CJUP3MUPD%2CMPMFIG1A%2CWQ0UVIAA%2CBLZOG7CK%2CPWFIRAGL%2CEMRPGLPA%2CNLBO1Z6R%2CNN3FJMUV&korder=SU&kw=%E5%AE%A3%E6%B1%89%E5%8E%BF%E8%9A%8A%E8%99%AB
Culex tritaeniorhynchus	105.442	28.8718	2017	Molecular characterization of the mosquitoes collected in ports along the Three Gorges Reservoir	https://kns.cnki.net/kcms2/article/abstract?v=d24vdHNzaZjun3SC6wB7qaozhUqlnmlbdEIRSY1X6ugdq-Iw4N1fn_BYNAybX3-poN11c234QGsvYcGENNvillGVVIOAvlvngaKc252AlC1BKKUROS3YZ0T29onEzuBWxFIOfnP-zd71TSNb2ECnAtraI1fAXjxJtk3a5uVZXXcEKDmFg1K8N3WLV-PF46u6&uniplatform=NZKPT&language=CHS
Culex tritaeniorhynchus	112.239	30.3351	2014-2016	Analysis on the mosquito density monitoring in Jingzhou City from 2014 to 2016	https://kns.cnki.net/kcms2/article/abstract?v=d24vdHNzaZjL805wCbVWpXOND1bQR-nqVdVr_jJLZ0O91eks2IIF-pcKYsa06u6w2nWIhaFXwCcbndEWVVdMp67RptOQugOv3uQfSAtjLyVMrAhkQAuSurcg7r3LcvZ_q43FTnpra1kiHdGihWuOvNxRjvjWQvIOwUJC-3KyoLM_777erygtjXtME7q1rdT9&uniplatform=NZKPT&language=CHS
Culex tritaeniorhynchus	103.924	30.5741	2015	Analysis of mosquito density monitoring results in Shuangliu District, Chengdu, 2011-2015	https://kns.cnki.net/kcms2/article/abstract?v=d24vdHNzaZjUc4RoOxsPksx2HGg-T4fqvnK4Yw99B67Ze3CA2z0n-DpAwOtNbtXSzVrm4oqWcVSeOYY3UCtvpSyLy2SwezqVwvVtBDns-qi9-ZiTRrOgcTVX0fyS3-1oIRW0itb_UoYZe_0y4odi_7o4qCKgzldDFuAAOZsIKgt6YfBv27hyJcq49jcu06KO&uniplatform=NZKPT&language=CHS
Culex tritaeniorhynchus	103.846	30.6968	2004	Density monitoring of four pests in Wenjiang District of Chengdu in 2004	https://kns.cnki.net/kcms2/article/abstract?v=d24vdHNzaZgFIqx3O5gZn2b85HwUDmgeWEJ58yIyZHbPwJMhU0pcgOXhLNL20Riqj212sUrHGbZCaIH2baOhoQ0wpZLdLVGQ9PJ1rNtI19arznuOik6_qLwRU4drXDGMfYZqPeCb9uLp0YZrUNR68hp03bufp9PPBfl2jsQbrzlwT9eyCtb5rEk43jxNqUMT&uniplatform=NZKPT&language=CHS
Culex tritaeniorhynchus	101.874	25.7046	2014	Investigations of mosquito distribution and habitats in Chuxiong prefecture of central area of Yunnan province	http://www.bmsw.net.cn/EN/abstract/abstract14837.shtml
Culex tritaeniorhynchus	102.404	25.5303	2014	Investigations of mosquito distribution and habitats in Chuxiong prefecture of central area of Yunnan province	http://www.bmsw.net.cn/EN/abstract/abstract14837.shtml
Culex tritaeniorhynchus	101.642	24.6886	2014	Investigations of mosquito distribution and habitats in Chuxiong prefecture of central area of Yunnan province	http://www.bmsw.net.cn/EN/abstract/abstract14837.shtml
Culex tritaeniorhynchus	110.757	30.9526	1997-2012	Surveillance on mosquitoes and mosquito-borne diseases in the Three Gorges Reservoir (Zigui section) (1997-2012)	https://kns.cnki.net/kcms2/article/abstract?v=d24vdHNzaZjhl2BF8SU62yyHsqajQio7vVPCRgeWLOq2zoWTGpKNqyrWWCo__VtryzDmLtSdtThR4GEP_vhyjZc_-UxjFsB_Lu9SRMfvrdsjMrirKglyKngnCbdFBV1gNd6hj5sUdwDZW2D7UcDQrYGEJOkW_ajwRZc27GyDwDyQcW0hXpDLnkW8NQVDiNBG&uniplatform=NZKPT&language=CHS
Culex tritaeniorhynchus	111.325	30.7699	2001-2009	Characteristics and influence factors of Japanese encephalitis epidemic in the Three Gorges Reservoir	https://kns.cnki.net/kcms2/article/abstract?v=d24vdHNzaZgYckER6YGW-I_h_WIzdYU7xq-gVVyKhFKaTK-OaJsVWao7xm_DAnd8uSrwfjifK9yIbpc7MAWqL-_rOfnoz0iAyL3zZA0i70MWXnAgKSEZDeKwTQmmlv9EOSrKO5-hN36URZeBTnnslUN8HxtfnJbniA3isfkiwzV3fd6PTdgMPTmAONmK8rtU&uniplatform=NZKPT&language=CHS
Culex tritaeniorhynchus	110.747	31.3481	2001-2009	Characteristics and influence factors of Japanese encephalitis epidemic in the Three Gorges Reservoir	https://kns.cnki.net/kcms2/article/abstract?v=d24vdHNzaZgYckER6YGW-I_h_WIzdYU7xq-gVVyKhFKaTK-OaJsVWao7xm_DAnd8uSrwfjifK9yIbpc7MAWqL-_rOfnoz0iAyL3zZA0i70MWXnAgKSEZDeKwTQmmlv9EOSrKO5-hN36URZeBTnnslUN8HxtfnJbniA3isfkiwzV3fd6PTdgMPTmAONmK8rtU&uniplatform=NZKPT&language=CHS
Culex tritaeniorhynchus	100.089	23.8843	2015	Mosquito fauna by lamp trapping method in Lincang city,Yunnan province in 2015	http://www.bmsw.net.cn/EN/Y2016/V27/I4/395
Culex tritaeniorhynchus	98.4265	25.4954	2012-2013	Analysis on mosquito survey in Tengchong of Yunnan from 2012 to 2013	http://www.bmsw.net.cn/EN/Y2016/V27/I4/398
Culex tritaeniorhynchus	98.3633	25.1086	2012-2013	Analysis on mosquito survey in Tengchong of Yunnan from 2012 to 2013	http://www.bmsw.net.cn/EN/Y2016/V27/I4/398
Culex tritaeniorhynchus	98.4368	25.0948	2012-2013	Analysis on mosquito survey in Tengchong of Yunnan from 2012 to 2013	http://www.bmsw.net.cn/EN/Y2016/V27/I4/398
Culex tritaeniorhynchus	98.5025	24.7624	2012-2013	Analysis on mosquito survey in Tengchong of Yunnan from 2012 to 2013	http://www.bmsw.net.cn/EN/Y2016/V27/I4/398
Culex tritaeniorhynchus	98.5562	24.6886	2012-2013	Analysis on mosquito survey in Tengchong of Yunnan from 2012 to 2013	http://www.bmsw.net.cn/EN/Y2016/V27/I4/398
Culex tritaeniorhynchus	98.4612	25.3476	2012-2013	Analysis on mosquito survey in Tengchong of Yunnan from 2012 to 2013	http://www.bmsw.net.cn/EN/Y2016/V27/I4/398
Culex tritaeniorhynchus	118.878	25.0447	2013-2014	Investigation of mosquitoes at Quanhui petrochemical park	https://kns.cnki.net/kcms2/article/abstract?v=d24vdHNzaZjAHmSZANVgNOeR7m86zzZpjgl3qg1QIF1mwBD5CRhz19OUxI0icb7RsKam4BJuM3Ih9r7jeYHEv-OiJXX6nLZKDtrS60GIMwGbQJ-BmOQSpt6Qets3zzPA_sJzpcTatABQVJEYeMTme12NBSaBMtbuq3Q2GY2IzcgqP7Eu4tcSbDyHEO2O7XiR&uniplatform=NZKPT&language=CHS
Culex tritaeniorhynchus	116.785	23.218	2014	Results analysis on mosquitoes monitoring in 2014 at Shantou ports	https://kns.cnki.net/kcms2/article/abstract?v=d24vdHNzaZgnzt_gkGbcfBbBnx5bY5l9V6_qfhsR-7G1E4Hd8BEAD_XE2YKfX-OCiR4ceLxWr6Fuu_0sM1EZHfvmO1fGL7R8TqRCuiuhEhcwZMSqNTxPPHoRSnt18Yi7h8QSoZ294EMI2OjToWuS4GJrQ_hX_Prx1W74g7OmGwbRMB6CPJrKbRQdK64GYtCz&uniplatform=NZKPT&language=CHS
Culex tritaeniorhynchus	116.638	23.1739	2014	Results analysis on mosquitoes monitoring in 2014 at Shantou ports	https://kns.cnki.net/kcms2/article/abstract?v=d24vdHNzaZgnzt_gkGbcfBbBnx5bY5l9V6_qfhsR-7G1E4Hd8BEAD_XE2YKfX-OCiR4ceLxWr6Fuu_0sM1EZHfvmO1fGL7R8TqRCuiuhEhcwZMSqNTxPPHoRSnt18Yi7h8QSoZ294EMI2OjToWuS4GJrQ_hX_Prx1W74g7OmGwbRMB6CPJrKbRQdK64GYtCz&uniplatform=NZKPT&language=CHS
Culex tritaeniorhynchus	116.506	23.5433	2014	Results analysis on mosquitoes monitoring in 2014 at Shantou ports	https://kns.cnki.net/kcms2/article/abstract?v=d24vdHNzaZgnzt_gkGbcfBbBnx5bY5l9V6_qfhsR-7G1E4Hd8BEAD_XE2YKfX-OCiR4ceLxWr6Fuu_0sM1EZHfvmO1fGL7R8TqRCuiuhEhcwZMSqNTxPPHoRSnt18Yi7h8QSoZ294EMI2OjToWuS4GJrQ_hX_Prx1W74g7OmGwbRMB6CPJrKbRQdK64GYtCz&uniplatform=NZKPT&language=CHS
Culex tritaeniorhynchus	100.157	25.6731	2011	The Composition and Distribution of Mosquitoes in Dali University Campus	https://kns.cnki.net/kcms2/article/abstract?v=d24vdHNzaZjrC1CkKbiMGTTj-seFgRjzQu514B08EvLsB_zKazU7Mwd_6y1cxxWXNedbG7R_iFy1c8KdjlXgthcvrKk9SYVesZhRU7jV6bfZDziFpz3JsmfzL_uOJO2PbrIPcltuMSWHKAejQq0sKLFNpGfjtKjt7xWc5UDb_u1cNxg__mUNvAekGOUwkgJd&uniplatform=NZKPT&language=CHS
Culex tritaeniorhynchus	100.214	25.6048	2011	The Composition and Distribution of Mosquitoes in Dali University Campus	https://kns.cnki.net/kcms2/article/abstract?v=d24vdHNzaZjrC1CkKbiMGTTj-seFgRjzQu514B08EvLsB_zKazU7Mwd_6y1cxxWXNedbG7R_iFy1c8KdjlXgthcvrKk9SYVesZhRU7jV6bfZDziFpz3JsmfzL_uOJO2PbrIPcltuMSWHKAejQq0sKLFNpGfjtKjt7xWc5UDb_u1cNxg__mUNvAekGOUwkgJd&uniplatform=NZKPT&language=CHS
Culex tritaeniorhynchus	109.838	19.0332	2006-2008	Study on seasonal growth and decay of Culex tritaeniorhynchus and its influence in Sanya and Qiongzhong	https://kns.cnki.net/kcms2/article/abstract?v=d24vdHNzaZg4wM5odQEcqm3pYLsBqyRM_8PkPGmOaACYyI8PszM7tLZuE5jNPsDZqXh9_TdgI9yILdJnrhmUps7aeNFv-dRVboyrTSUfcA6Ns7VBNb3V9RN7f7GdETPd_Vbs9dHVuP28iyCDJztW_7sKNSVK9xS9ohV-SW9xZjjr2XXzbdJru_SeMzVhL0X9&uniplatform=NZKPT&language=CHS
Culex tritaeniorhynchus	97.8877	23.9806	2008-2009	A survey for mosquito at the border between China and Burma	https://kns.cnki.net/kcms2/article/abstract?v=d24vdHNzaZjXb7_cu9pCvYSilO63sm2X_Q5eKVqneeZC5LmUfVYiC3GbR1bBuWOKjdW0cXyL20pEFxA2Iiks4BRbXz47f1T5uEojg848QPlNz5GIIZ-mOzAjfbTWKv_pUZZmbdT5m2Ddx26qR3moOlQXyPWzvGsndOOt4i_Kq7Up1XdAXclmJFdgCtPM-X7y&uniplatform=NZKPT&language=CHS
Culex tritaeniorhynchus	112.057	22.9408	2011	The primary investigation of mosquitoes population and density at Yunfu port	http://www.bmsw.net.cn/EN/Y2012/V23/I3/246
Culex tritaeniorhynchus	107.837	31.1101	2010	Surveillance on Japanese Encephalitis Mosquito in Kaijiang County, 2010	https://kns.cnki.net/kcms2/article/abstract?v=d24vdHNzaZgXXLO0rqTEdi6BCJBpzXzoq0suMIys55QOL6tr3RuRAYosSo07YNiptBf1BiXn4dcouzQGKAyF2XQic6bsJcKtv4sWlYH-LJp4ACElRECc4xEErQbWBjHp5pUXERdFEkjWWNUlqHysMj9GL7NtP4UHgYOG86xxmtoOWFgRMOnzwBIJTgiyLykM&uniplatform=NZKPT&language=CHS
Culex tritaeniorhynchus	114.375	30.8813	2006-2009	Investigation on mosquito density in Wuhan in 2006-2009	https://kns.cnki.net/kcms2/article/abstract?v=d24vdHNzaZiJoJX7CKIzBUsiKy7vss4lK2IrV2fJwCd2icM_bJ-uFVWk8GGzxeGb8JB1bLa6GKz405w00dAdOo9qwGKZSN412uUzSsG47pukdHVBT9VmxphL2PsQ6NK12qyuBSm9SF_wgjvkxT-eDYMdOVy5dOLQcw0cvZNTTpqmZBmFU7gdDOhc5hJ_murr&uniplatform=NZKPT&language=CHS
Culex tritaeniorhynchus	119.526	26.6602	2010	Distribution and seasonal dynamics of mosquito species in Ningde,Fujian province	http://www.bmsw.net.cn/en/y2010/v21/i4/368
Culex tritaeniorhynchus	119.648	27.088	2010	Distribution and seasonal dynamics of mosquito species in Ningde,Fujian province	http://www.bmsw.net.cn/en/y2010/v21/i4/368
Culex tritaeniorhynchus	120.005	26.8852	2010	Distribution and seasonal dynamics of mosquito species in Ningde,Fujian province	http://www.bmsw.net.cn/en/y2010/v21/i4/368
Culex tritaeniorhynchus	120.217	27.3244	2010	Distribution and seasonal dynamics of mosquito species in Ningde,Fujian province	http://www.bmsw.net.cn/en/y2010/v21/i4/368
Culex tritaeniorhynchus	119.901	27.2351	2010	Distribution and seasonal dynamics of mosquito species in Ningde,Fujian province	http://www.bmsw.net.cn/en/y2010/v21/i4/368
Culex tritaeniorhynchus	118.746	26.5776	2010	Distribution and seasonal dynamics of mosquito species in Ningde,Fujian province	http://www.bmsw.net.cn/en/y2010/v21/i4/368
Culex tritaeniorhynchus	119.339	27.1047	2010	Distribution and seasonal dynamics of mosquito species in Ningde,Fujian province	http://www.bmsw.net.cn/en/y2010/v21/i4/368
Culex tritaeniorhynchus	119.505	27.4606	2010	Distribution and seasonal dynamics of mosquito species in Ningde,Fujian province	http://www.bmsw.net.cn/en/y2010/v21/i4/368
Culex tritaeniorhynchus	118.979	26.9029	2010	Distribution and seasonal dynamics of mosquito species in Ningde,Fujian province	http://www.bmsw.net.cn/en/y2010/v21/i4/368
Culex tritaeniorhynchus	112.591	24.2926	2009	Research on the efficacy of four kinds of electric liquid repellents for the Japanese encephalitis vectors in the field	http://www.bmsw.net.cn/EN/abstract/abstract8553.shtml
Culex tritaeniorhynchus	99.4167	26.4535	2005-2006	The composition and distribution of mosquitoes(Culicidae) in residential area of Nujiang prefecture,Yunnan province	http://www.bmsw.net.cn/EN/abstract/abstract13265.shtml
Culex tritaeniorhynchus	119.841	32.3052	2013	Investigation Report of Mosquitoes at Taizhou Port	https://kns.cnki.net/kcms2/article/abstract?v=d24vdHNzaZgNIYbH5tLVttSGaXEoRm5W3yrIY5ygeNmw4FPwxXjsfVcSobTQCYMKyQB_6xZmHEwNAVqTemCHezlw2JjdMLQqtFvBGiufRe_9yG7FeMJh0c1icGfhfXCKFHYxytv5i6DlPr9hyqyVnNJaC4AmcmZxlUiEyW4-qgiKPUXO5XyaSa5a1UU-pkeQ&uniplatform=NZKPT&language=CHS
Culex tritaeniorhynchus	118.076	24.4773	2001-2002	Background survey of mosquitoes at Xiamen Port	https://kns.cnki.net/kcms2/article/abstract?v=d24vdHNzaZjYckvthFildC2gEABnafGbnrcfc_n19OjxVNdp5_yFqH0SGWEH4t4rh53n8Lqz9x5JFBNW0PzNMeBdJiW8IcgURCWv4TfTtFDpV77uj_bcgqf64KpEsh45DLHMNGQBYGdirGjxZoa7OMMEeYL7sgFBo31iBCwZH2TLq2xvFhitwI37grmdxBmm&uniplatform=NZKPT&language=CHS
Culex tritaeniorhynchus	117.98	24.4564	2001-2002	Background survey of mosquitoes at Xiamen Port	https://kns.cnki.net/kcms2/article/abstract?v=d24vdHNzaZjYckvthFildC2gEABnafGbnrcfc_n19OjxVNdp5_yFqH0SGWEH4t4rh53n8Lqz9x5JFBNW0PzNMeBdJiW8IcgURCWv4TfTtFDpV77uj_bcgqf64KpEsh45DLHMNGQBYGdirGjxZoa7OMMEeYL7sgFBo31iBCwZH2TLq2xvFhitwI37grmdxBmm&uniplatform=NZKPT&language=CHS
Culex tritaeniorhynchus	118.095	24.5251	2001-2002	Background survey of mosquitoes at Xiamen Port	https://kns.cnki.net/kcms2/article/abstract?v=d24vdHNzaZjYckvthFildC2gEABnafGbnrcfc_n19OjxVNdp5_yFqH0SGWEH4t4rh53n8Lqz9x5JFBNW0PzNMeBdJiW8IcgURCWv4TfTtFDpV77uj_bcgqf64KpEsh45DLHMNGQBYGdirGjxZoa7OMMEeYL7sgFBo31iBCwZH2TLq2xvFhitwI37grmdxBmm&uniplatform=NZKPT&language=CHS
Culex tritaeniorhynchus	100.044	21.7633	2005-2006	Distribution of Mosquitoes and Mosquito-Borne Arboviruses in Yunnan Province near the China–Myanmar–Laos Border	https://www.ncbi.nlm.nih.gov/pubmed/21540383/
Culex tritaeniorhynchus	113.23	22.3	2017	Global Biodiversity Information Facility	https://www.gbif.org/species/1653127
Culex tritaeniorhynchus	118.889	37.3797	2020	Monitoring and Application of Mosquito Distribution at the Yellow River Estuary in 2020	https://kns.cnki.net/kcms2/article/abstract?v=94FxnJrPFCuqMgy4MEOpHQ_FcbjP0FzYroxyaXoggICVlMhLxNntwqc9njOafZxQ8-zc5xj-7dYW1OnRIZfc9ameyAcRuM02HPw-n4y1LigNSjeVKfhgjGfdJXmEyCi6q_yboYNZED2Twqo7AQurg25hkPslJ2ONo72dS75As_QEjP0wMDS6CkISagTW7ihG&uniplatform=NZKPT&language=CHS
Culex tritaeniorhynchus	110.763	40.3297	2018	An investigation of the vector mosquitoes and arboviruses during a Japanese encephalitis epidemic in Baotou of Inner Mongolia autonomous region, China, 2018	https://kns.cnki.net/kcms2/article/abstract?v=94FxnJrPFCtFYHbpg8oPxjp69PSwr8mLKUgAf4gBohLh_Fazuxbuj4y8jx7HqcKmD6tJfvZ30cl9j6-Uglo2gFTakDd13GpzVKcdl16Pz3WZEVzC8DkT8E7tfLNCeJJ8C6l-BvhrRovql4Qa6Wi9DmNGgFLYi7rs-aWnUZaAv52-aPzc941jDGroQw0wIjCa&uniplatform=NZKPT&language=CHS
Culex tritaeniorhynchus	110.775	40.3597	2018	An investigation of the vector mosquitoes and arboviruses during a Japanese encephalitis epidemic in Baotou of Inner Mongolia autonomous region, China, 2018	https://kns.cnki.net/kcms2/article/abstract?v=94FxnJrPFCtFYHbpg8oPxjp69PSwr8mLKUgAf4gBohLh_Fazuxbuj4y8jx7HqcKmD6tJfvZ30cl9j6-Uglo2gFTakDd13GpzVKcdl16Pz3WZEVzC8DkT8E7tfLNCeJJ8C6l-BvhrRovql4Qa6Wi9DmNGgFLYi7rs-aWnUZaAv52-aPzc941jDGroQw0wIjCa&uniplatform=NZKPT&language=CHS
Culex tritaeniorhynchus	110.544	40.4778	2018	An investigation of the vector mosquitoes and arboviruses during a Japanese encephalitis epidemic in Baotou of Inner Mongolia autonomous region, China, 2018	https://kns.cnki.net/kcms2/article/abstract?v=94FxnJrPFCtFYHbpg8oPxjp69PSwr8mLKUgAf4gBohLh_Fazuxbuj4y8jx7HqcKmD6tJfvZ30cl9j6-Uglo2gFTakDd13GpzVKcdl16Pz3WZEVzC8DkT8E7tfLNCeJJ8C6l-BvhrRovql4Qa6Wi9DmNGgFLYi7rs-aWnUZaAv52-aPzc941jDGroQw0wIjCa&uniplatform=NZKPT&language=CHS
Culex tritaeniorhynchus	106.458	29.541	2017-2019	An analysis of surveillance results of adult mosquitoes in Shapingba district,Chongqing,China,2017-2019	https://kns.cnki.net/kcms2/article/abstract?v=94FxnJrPFCst91Gx9xO1b5nKModRwmst2LJDDvJMath9PTzDQxfpYAMwiKsHztGN6-2crmskBHNLeGTNk7dWzZZF16wIj-WM0FtOkFN7kGhLAh45L8ypJ3A2Cv0BajIy-Um5cSAdpUF_EhiZVLlhpUpqBOjBd-pNsXr3KddWp7N1L6Tlo93z3yZ09WCTH_4w&uniplatform=NZKPT&language=CHS
Culex tritaeniorhynchus	107.081	29.8577	2018	An investigation of the distribution of mosquito populations in Chongqing,China, 2018	https://kns.cnki.net/kcms2/article/abstract?v=94FxnJrPFCsZy2YS35s7qu4dQAvRSUsvuyJ9agDWfFJV1AhZwegpEEZEzpVc8dhoLA1YbxuhlLheZen2L6KdU84adp7kQAVxtuWfIBUqJYBbCvy0hr3PZMwmfXvyZK5E_oqNJ05sHqhqwZvxr2JBqi3ESRo_uuufHKxchgh6TIzsC7o_UJHFv_fp0-wYKyZiaTCt1-CmodI=&uniplatform=NZKPT&language=CHS
Culex tritaeniorhynchus	109.464	31.0185	2018	An investigation of the distribution of mosquito populations in Chongqing,China, 2018	https://kns.cnki.net/kcms2/article/abstract?v=94FxnJrPFCsZy2YS35s7qu4dQAvRSUsvuyJ9agDWfFJV1AhZwegpEEZEzpVc8dhoLA1YbxuhlLheZen2L6KdU84adp7kQAVxtuWfIBUqJYBbCvy0hr3PZMwmfXvyZK5E_oqNJ05sHqhqwZvxr2JBqi3ESRo_uuufHKxchgh6TIzsC7o_UJHFv_fp0-wYKyZiaTCt1-CmodI=&uniplatform=NZKPT&language=CHS
Culex tritaeniorhynchus	108.409	30.8079	2018	An investigation of the distribution of mosquito populations in Chongqing,China, 2018	https://kns.cnki.net/kcms2/article/abstract?v=94FxnJrPFCsZy2YS35s7qu4dQAvRSUsvuyJ9agDWfFJV1AhZwegpEEZEzpVc8dhoLA1YbxuhlLheZen2L6KdU84adp7kQAVxtuWfIBUqJYBbCvy0hr3PZMwmfXvyZK5E_oqNJ05sHqhqwZvxr2JBqi3ESRo_uuufHKxchgh6TIzsC7o_UJHFv_fp0-wYKyZiaTCt1-CmodI=&uniplatform=NZKPT&language=CHS
Culex tritaeniorhynchus	105.595	29.405	2018	An investigation of the distribution of mosquito populations in Chongqing,China, 2018	https://kns.cnki.net/kcms2/article/abstract?v=94FxnJrPFCsZy2YS35s7qu4dQAvRSUsvuyJ9agDWfFJV1AhZwegpEEZEzpVc8dhoLA1YbxuhlLheZen2L6KdU84adp7kQAVxtuWfIBUqJYBbCvy0hr3PZMwmfXvyZK5E_oqNJ05sHqhqwZvxr2JBqi3ESRo_uuufHKxchgh6TIzsC7o_UJHFv_fp0-wYKyZiaTCt1-CmodI=&uniplatform=NZKPT&language=CHS
Culex tritaeniorhynchus	106.651	29.0281	2018	An investigation of the distribution of mosquito populations in Chongqing,China, 2018	https://kns.cnki.net/kcms2/article/abstract?v=94FxnJrPFCsZy2YS35s7qu4dQAvRSUsvuyJ9agDWfFJV1AhZwegpEEZEzpVc8dhoLA1YbxuhlLheZen2L6KdU84adp7kQAVxtuWfIBUqJYBbCvy0hr3PZMwmfXvyZK5E_oqNJ05sHqhqwZvxr2JBqi3ESRo_uuufHKxchgh6TIzsC7o_UJHFv_fp0-wYKyZiaTCt1-CmodI=&uniplatform=NZKPT&language=CHS
Culex tritaeniorhynchus	106.276	29.9724	2018	An investigation of the distribution of mosquito populations in Chongqing,China, 2018	https://kns.cnki.net/kcms2/article/abstract?v=94FxnJrPFCsZy2YS35s7qu4dQAvRSUsvuyJ9agDWfFJV1AhZwegpEEZEzpVc8dhoLA1YbxuhlLheZen2L6KdU84adp7kQAVxtuWfIBUqJYBbCvy0hr3PZMwmfXvyZK5E_oqNJ05sHqhqwZvxr2JBqi3ESRo_uuufHKxchgh6TIzsC7o_UJHFv_fp0-wYKyZiaTCt1-CmodI=&uniplatform=NZKPT&language=CHS
Culex tritaeniorhynchus	108.166	29.2937	2018	An investigation of the distribution of mosquito populations in Chongqing,China, 2018	https://kns.cnki.net/kcms2/article/abstract?v=94FxnJrPFCsZy2YS35s7qu4dQAvRSUsvuyJ9agDWfFJV1AhZwegpEEZEzpVc8dhoLA1YbxuhlLheZen2L6KdU84adp7kQAVxtuWfIBUqJYBbCvy0hr3PZMwmfXvyZK5E_oqNJ05sHqhqwZvxr2JBqi3ESRo_uuufHKxchgh6TIzsC7o_UJHFv_fp0-wYKyZiaTCt1-CmodI=&uniplatform=NZKPT&language=CHS
Culex tritaeniorhynchus	122.082	41.0024	2017-2019	Surveillance on mosquitoes in Panjin City from 2017 to 2019	https://kns.cnki.net/kcms2/article/abstract?v=94FxnJrPFCsCjkHWICVo1SdWmJGTDox7qDhjlWJlj3i2qNhQCsy5S5eLhq3lrJ39pzUI3amu-Ful8AiPDW9XqeCZGp81OMgasgcgsDTvFNlHyfFOkLH2MTaanMsi7Zo4Aef3sz4wFgv44DtW4ay4Wr6eAfkSOliOsbNhDNZPVZUXdHo9vo5er55XLt0sPOoT&uniplatform=NZKPT&language=CHS
Culex tritaeniorhynchus	121.997	41.2425	2017-2019	Surveillance on mosquitoes in Panjin City from 2017 to 2019	https://kns.cnki.net/kcms2/article/abstract?v=94FxnJrPFCsCjkHWICVo1SdWmJGTDox7qDhjlWJlj3i2qNhQCsy5S5eLhq3lrJ39pzUI3amu-Ful8AiPDW9XqeCZGp81OMgasgcgsDTvFNlHyfFOkLH2MTaanMsi7Zo4Aef3sz4wFgv44DtW4ay4Wr6eAfkSOliOsbNhDNZPVZUXdHo9vo5er55XLt0sPOoT&uniplatform=NZKPT&language=CHS
Culex tritaeniorhynchus	122.07	41.1585	2017-2019	Surveillance on mosquitoes in Panjin City from 2017 to 2019	https://kns.cnki.net/kcms2/article/abstract?v=94FxnJrPFCsCjkHWICVo1SdWmJGTDox7qDhjlWJlj3i2qNhQCsy5S5eLhq3lrJ39pzUI3amu-Ful8AiPDW9XqeCZGp81OMgasgcgsDTvFNlHyfFOkLH2MTaanMsi7Zo4Aef3sz4wFgv44DtW4ay4Wr6eAfkSOliOsbNhDNZPVZUXdHo9vo5er55XLt0sPOoT&uniplatform=NZKPT&language=CHS
Culex tritaeniorhynchus	122.04	41.1997	2017-2019	Surveillance on mosquitoes in Panjin City from 2017 to 2019	https://kns.cnki.net/kcms2/article/abstract?v=94FxnJrPFCsCjkHWICVo1SdWmJGTDox7qDhjlWJlj3i2qNhQCsy5S5eLhq3lrJ39pzUI3amu-Ful8AiPDW9XqeCZGp81OMgasgcgsDTvFNlHyfFOkLH2MTaanMsi7Zo4Aef3sz4wFgv44DtW4ay4Wr6eAfkSOliOsbNhDNZPVZUXdHo9vo5er55XLt0sPOoT&uniplatform=NZKPT&language=CHS
Culex tritaeniorhynchus	106.536	38.735	2018	Study on the Distribution of Mosquito-borne Arbovirus in Northwest China	https://kns.cnki.net/kcms2/article/abstract?v=94FxnJrPFCsCjkHWICVo1SdWmJGTDox79V-w4kE9hCbW9qm3Ij1vjfeH5f8HbP04plrLVqkWKwZe-BoezRgeF7MLp0mTyGudh9HO650p7eXdhe34wid6ZgSyrGJZPTjR8ovf5GW-J3ApOpJFxcazW799Bxsqi_5X__kaeUSw-hWV4rRc3wO8vlbkcpWcFvFLaTVC5oySi6s=&uniplatform=NZKPT&language=CHS
Culex tritaeniorhynchus	104.393	34.0472	2018	Study on the Distribution of Mosquito-borne Arbovirus in Northwest China	https://kns.cnki.net/kcms2/article/abstract?v=94FxnJrPFCsCjkHWICVo1SdWmJGTDox79V-w4kE9hCbW9qm3Ij1vjfeH5f8HbP04plrLVqkWKwZe-BoezRgeF7MLp0mTyGudh9HO650p7eXdhe34wid6ZgSyrGJZPTjR8ovf5GW-J3ApOpJFxcazW799Bxsqi_5X__kaeUSw-hWV4rRc3wO8vlbkcpWcFvFLaTVC5oySi6s=&uniplatform=NZKPT&language=CHS
Culex tritaeniorhynchus	105.742	33.7505	2018	Study on the Distribution of Mosquito-borne Arbovirus in Northwest China	https://kns.cnki.net/kcms2/article/abstract?v=94FxnJrPFCsCjkHWICVo1SdWmJGTDox79V-w4kE9hCbW9qm3Ij1vjfeH5f8HbP04plrLVqkWKwZe-BoezRgeF7MLp0mTyGudh9HO650p7eXdhe34wid6ZgSyrGJZPTjR8ovf5GW-J3ApOpJFxcazW799Bxsqi_5X__kaeUSw-hWV4rRc3wO8vlbkcpWcFvFLaTVC5oySi6s=&uniplatform=NZKPT&language=CHS
Culex tritaeniorhynchus	106.088	33.7689	2018	Study on the Distribution of Mosquito-borne Arbovirus in Northwest China	https://kns.cnki.net/kcms2/article/abstract?v=94FxnJrPFCsCjkHWICVo1SdWmJGTDox79V-w4kE9hCbW9qm3Ij1vjfeH5f8HbP04plrLVqkWKwZe-BoezRgeF7MLp0mTyGudh9HO650p7eXdhe34wid6ZgSyrGJZPTjR8ovf5GW-J3ApOpJFxcazW799Bxsqi_5X__kaeUSw-hWV4rRc3wO8vlbkcpWcFvFLaTVC5oySi6s=&uniplatform=NZKPT&language=CHS
Culex tritaeniorhynchus	105.609	33.3291	2018	Study on the Distribution of Mosquito-borne Arbovirus in Northwest China	https://kns.cnki.net/kcms2/article/abstract?v=94FxnJrPFCsCjkHWICVo1SdWmJGTDox79V-w4kE9hCbW9qm3Ij1vjfeH5f8HbP04plrLVqkWKwZe-BoezRgeF7MLp0mTyGudh9HO650p7eXdhe34wid6ZgSyrGJZPTjR8ovf5GW-J3ApOpJFxcazW799Bxsqi_5X__kaeUSw-hWV4rRc3wO8vlbkcpWcFvFLaTVC5oySi6s=&uniplatform=NZKPT&language=CHS
Culex tritaeniorhynchus	105.177	34.189	2018	Study on the Distribution of Mosquito-borne Arbovirus in Northwest China	https://kns.cnki.net/kcms2/article/abstract?v=94FxnJrPFCsCjkHWICVo1SdWmJGTDox79V-w4kE9hCbW9qm3Ij1vjfeH5f8HbP04plrLVqkWKwZe-BoezRgeF7MLp0mTyGudh9HO650p7eXdhe34wid6ZgSyrGJZPTjR8ovf5GW-J3ApOpJFxcazW799Bxsqi_5X__kaeUSw-hWV4rRc3wO8vlbkcpWcFvFLaTVC5oySi6s=&uniplatform=NZKPT&language=CHS
Culex tritaeniorhynchus	104.683	32.9438	2018	Study on the Distribution of Mosquito-borne Arbovirus in Northwest China	https://kns.cnki.net/kcms2/article/abstract?v=94FxnJrPFCsCjkHWICVo1SdWmJGTDox79V-w4kE9hCbW9qm3Ij1vjfeH5f8HbP04plrLVqkWKwZe-BoezRgeF7MLp0mTyGudh9HO650p7eXdhe34wid6ZgSyrGJZPTjR8ovf5GW-J3ApOpJFxcazW799Bxsqi_5X__kaeUSw-hWV4rRc3wO8vlbkcpWcFvFLaTVC5oySi6s=&uniplatform=NZKPT&language=CHS
Culex tritaeniorhynchus	105.301	34.0111	2018	Study on the Distribution of Mosquito-borne Arbovirus in Northwest China	https://kns.cnki.net/kcms2/article/abstract?v=94FxnJrPFCsCjkHWICVo1SdWmJGTDox79V-w4kE9hCbW9qm3Ij1vjfeH5f8HbP04plrLVqkWKwZe-BoezRgeF7MLp0mTyGudh9HO650p7eXdhe34wid6ZgSyrGJZPTjR8ovf5GW-J3ApOpJFxcazW799Bxsqi_5X__kaeUSw-hWV4rRc3wO8vlbkcpWcFvFLaTVC5oySi6s=&uniplatform=NZKPT&language=CHS
Culex tritaeniorhynchus	104.926	33.3923	2018	Study on the Distribution of Mosquito-borne Arbovirus in Northwest China	https://kns.cnki.net/kcms2/article/abstract?v=94FxnJrPFCsCjkHWICVo1SdWmJGTDox79V-w4kE9hCbW9qm3Ij1vjfeH5f8HbP04plrLVqkWKwZe-BoezRgeF7MLp0mTyGudh9HO650p7eXdhe34wid6ZgSyrGJZPTjR8ovf5GW-J3ApOpJFxcazW799Bxsqi_5X__kaeUSw-hWV4rRc3wO8vlbkcpWcFvFLaTVC5oySi6s=&uniplatform=NZKPT&language=CHS
Culex tritaeniorhynchus	106.137	34.7482	2018	Study on the Distribution of Mosquito-borne Arbovirus in Northwest China	https://kns.cnki.net/kcms2/article/abstract?v=94FxnJrPFCsCjkHWICVo1SdWmJGTDox79V-w4kE9hCbW9qm3Ij1vjfeH5f8HbP04plrLVqkWKwZe-BoezRgeF7MLp0mTyGudh9HO650p7eXdhe34wid6ZgSyrGJZPTjR8ovf5GW-J3ApOpJFxcazW799Bxsqi_5X__kaeUSw-hWV4rRc3wO8vlbkcpWcFvFLaTVC5oySi6s=&uniplatform=NZKPT&language=CHS
Culex tritaeniorhynchus	106.009	34.3514	2018	Study on the Distribution of Mosquito-borne Arbovirus in Northwest China	https://kns.cnki.net/kcms2/article/abstract?v=94FxnJrPFCsCjkHWICVo1SdWmJGTDox79V-w4kE9hCbW9qm3Ij1vjfeH5f8HbP04plrLVqkWKwZe-BoezRgeF7MLp0mTyGudh9HO650p7eXdhe34wid6ZgSyrGJZPTjR8ovf5GW-J3ApOpJFxcazW799Bxsqi_5X__kaeUSw-hWV4rRc3wO8vlbkcpWcFvFLaTVC5oySi6s=&uniplatform=NZKPT&language=CHS
Culex tritaeniorhynchus	104.891	34.7214	2018	Study on the Distribution of Mosquito-borne Arbovirus in Northwest China	https://kns.cnki.net/kcms2/article/abstract?v=94FxnJrPFCsCjkHWICVo1SdWmJGTDox79V-w4kE9hCbW9qm3Ij1vjfeH5f8HbP04plrLVqkWKwZe-BoezRgeF7MLp0mTyGudh9HO650p7eXdhe34wid6ZgSyrGJZPTjR8ovf5GW-J3ApOpJFxcazW799Bxsqi_5X__kaeUSw-hWV4rRc3wO8vlbkcpWcFvFLaTVC5oySi6s=&uniplatform=NZKPT&language=CHS
Culex tritaeniorhynchus	105.336	34.7322	2018	Study on the Distribution of Mosquito-borne Arbovirus in Northwest China	https://kns.cnki.net/kcms2/article/abstract?v=94FxnJrPFCsCjkHWICVo1SdWmJGTDox79V-w4kE9hCbW9qm3Ij1vjfeH5f8HbP04plrLVqkWKwZe-BoezRgeF7MLp0mTyGudh9HO650p7eXdhe34wid6ZgSyrGJZPTjR8ovf5GW-J3ApOpJFxcazW799Bxsqi_5X__kaeUSw-hWV4rRc3wO8vlbkcpWcFvFLaTVC5oySi6s=&uniplatform=NZKPT&language=CHS
Culex tritaeniorhynchus	105.724	34.581	2018	Study on the Distribution of Mosquito-borne Arbovirus in Northwest China	https://kns.cnki.net/kcms2/article/abstract?v=94FxnJrPFCsCjkHWICVo1SdWmJGTDox79V-w4kE9hCbW9qm3Ij1vjfeH5f8HbP04plrLVqkWKwZe-BoezRgeF7MLp0mTyGudh9HO650p7eXdhe34wid6ZgSyrGJZPTjR8ovf5GW-J3ApOpJFxcazW799Bxsqi_5X__kaeUSw-hWV4rRc3wO8vlbkcpWcFvFLaTVC5oySi6s=&uniplatform=NZKPT&language=CHS
Culex tritaeniorhynchus	106.205	34.9886	2018	Study on the Distribution of Mosquito-borne Arbovirus in Northwest China	https://kns.cnki.net/kcms2/article/abstract?v=94FxnJrPFCsCjkHWICVo1SdWmJGTDox79V-w4kE9hCbW9qm3Ij1vjfeH5f8HbP04plrLVqkWKwZe-BoezRgeF7MLp0mTyGudh9HO650p7eXdhe34wid6ZgSyrGJZPTjR8ovf5GW-J3ApOpJFxcazW799Bxsqi_5X__kaeUSw-hWV4rRc3wO8vlbkcpWcFvFLaTVC5oySi6s=&uniplatform=NZKPT&language=CHS
Culex tritaeniorhynchus	105.675	34.8591	2018	Study on the Distribution of Mosquito-borne Arbovirus in Northwest China	https://kns.cnki.net/kcms2/article/abstract?v=94FxnJrPFCsCjkHWICVo1SdWmJGTDox79V-w4kE9hCbW9qm3Ij1vjfeH5f8HbP04plrLVqkWKwZe-BoezRgeF7MLp0mTyGudh9HO650p7eXdhe34wid6ZgSyrGJZPTjR8ovf5GW-J3ApOpJFxcazW799Bxsqi_5X__kaeUSw-hWV4rRc3wO8vlbkcpWcFvFLaTVC5oySi6s=&uniplatform=NZKPT&language=CHS
Culex tritaeniorhynchus	106.35	38.5544	2019	Study on the Distribution of Mosquito-borne Arbovirus in Northwest China	https://kns.cnki.net/kcms2/article/abstract?v=94FxnJrPFCsCjkHWICVo1SdWmJGTDox79V-w4kE9hCbW9qm3Ij1vjfeH5f8HbP04plrLVqkWKwZe-BoezRgeF7MLp0mTyGudh9HO650p7eXdhe34wid6ZgSyrGJZPTjR8ovf5GW-J3ApOpJFxcazW799Bxsqi_5X__kaeUSw-hWV4rRc3wO8vlbkcpWcFvFLaTVC5oySi6s=&uniplatform=NZKPT&language=CHS
Culex tritaeniorhynchus	106.213	37.9845	2019	Study on the Distribution of Mosquito-borne Arbovirus in Northwest China	https://kns.cnki.net/kcms2/article/abstract?v=94FxnJrPFCsCjkHWICVo1SdWmJGTDox79V-w4kE9hCbW9qm3Ij1vjfeH5f8HbP04plrLVqkWKwZe-BoezRgeF7MLp0mTyGudh9HO650p7eXdhe34wid6ZgSyrGJZPTjR8ovf5GW-J3ApOpJFxcazW799Bxsqi_5X__kaeUSw-hWV4rRc3wO8vlbkcpWcFvFLaTVC5oySi6s=&uniplatform=NZKPT&language=CHS
Culex tritaeniorhynchus	102.756	25.0904	2017	Investigation and analysis of mosquito species in Qinglong Mountain, Jindian, Kunming	https://kns.cnki.net/kcms2/article/abstract?v=94FxnJrPFCuAHJuOjthCbxYYfdqjC0djk6QAhKL8G3aFv32rNdvzL-ddA7XBRNqsGczCasWJynm4Dze8OKUafaE_PYXBFpNY6WvbmARdn050GqErrJAtdfk_ZdMesbeBBIbdCYu0XHQOSJ7YCgRgdYV9_edH7dmsJN5KzsghWCEElt_XqgRZATSwr0AsbyGQ&uniplatform=NZKPT&language=CHS
Culex tritaeniorhynchus	106.289	38.4736	2016-2018	Results and analysis of mosquito density monitoring in three districts of Yinchuan, Ningxia, China, 2016-2018	https://kns.cnki.net/kcms2/article/abstract?v=94FxnJrPFCtZbROx3reXiPADrnLPKyxOv75xKMZJaNoTLc7F2732aoY4puNMMXQUyTE_72ypWEKGxQuffLQcPVCGp0Tsn47qgTm2WJfGJcB8ieDhbYGDOx0dZZOJWDA-oyNyiKtQz8kMXgcss18DTt9vb3mHxGIRMW0u3aPIckhYN9JjflK39LH6ueMLDhqN&uniplatform=NZKPT&language=CHS
Culex tritaeniorhynchus	106.15	38.4911	2016-2018	Results and analysis of mosquito density monitoring in three districts of Yinchuan, Ningxia, China, 2016-2018	https://kns.cnki.net/kcms2/article/abstract?v=94FxnJrPFCtZbROx3reXiPADrnLPKyxOv75xKMZJaNoTLc7F2732aoY4puNMMXQUyTE_72ypWEKGxQuffLQcPVCGp0Tsn47qgTm2WJfGJcB8ieDhbYGDOx0dZZOJWDA-oyNyiKtQz8kMXgcss18DTt9vb3mHxGIRMW0u3aPIckhYN9JjflK39LH6ueMLDhqN&uniplatform=NZKPT&language=CHS
Culex tritaeniorhynchus	106.24	38.4745	2016-2018	Results and analysis of mosquito density monitoring in three districts of Yinchuan, Ningxia, China, 2016-2018	https://kns.cnki.net/kcms2/article/abstract?v=94FxnJrPFCtZbROx3reXiPADrnLPKyxOv75xKMZJaNoTLc7F2732aoY4puNMMXQUyTE_72ypWEKGxQuffLQcPVCGp0Tsn47qgTm2WJfGJcB8ieDhbYGDOx0dZZOJWDA-oyNyiKtQz8kMXgcss18DTt9vb3mHxGIRMW0u3aPIckhYN9JjflK39LH6ueMLDhqN&uniplatform=NZKPT&language=CHS
Culex tritaeniorhynchus	97.8834	24.0142	2017	Investigation on mosquito-borne pathogens in the southwest border areas,China	https://kns.cnki.net/kcms2/article/abstract?v=94FxnJrPFCuGhP9IkFUK-rX1-K3afu_-5dBw_N2k1gbWAupflCvgFsL7t5N10vN_jFWiR4i4F1Shfz8aqsDHckERcVGQeKhS5oLvyxJhkut-_fE7UjR0-6n69Lz_YMC48AY6zUmsCcwCtFF9kJ0289PTXwltyGovcXXFdZMUJfSYLiroqVBTOXzZy-i8dg0D&uniplatform=NZKPT&language=CHS
Culex tritaeniorhynchus	103.966	22.5285	2017	Investigation on mosquito-borne pathogens in the southwest border areas,China	https://kns.cnki.net/kcms2/article/abstract?v=94FxnJrPFCuGhP9IkFUK-rX1-K3afu_-5dBw_N2k1gbWAupflCvgFsL7t5N10vN_jFWiR4i4F1Shfz8aqsDHckERcVGQeKhS5oLvyxJhkut-_fE7UjR0-6n69Lz_YMC48AY6zUmsCcwCtFF9kJ0289PTXwltyGovcXXFdZMUJfSYLiroqVBTOXzZy-i8dg0D&uniplatform=NZKPT&language=CHS
Culex tritaeniorhynchus	106.687	21.9998	2017	Investigation on mosquito-borne pathogens in the southwest border areas,China	https://kns.cnki.net/kcms2/article/abstract?v=94FxnJrPFCuGhP9IkFUK-rX1-K3afu_-5dBw_N2k1gbWAupflCvgFsL7t5N10vN_jFWiR4i4F1Shfz8aqsDHckERcVGQeKhS5oLvyxJhkut-_fE7UjR0-6n69Lz_YMC48AY6zUmsCcwCtFF9kJ0289PTXwltyGovcXXFdZMUJfSYLiroqVBTOXzZy-i8dg0D&uniplatform=NZKPT&language=CHS
Culex tritaeniorhynchus	108.004	21.5529	2017	Investigation on mosquito-borne pathogens in the southwest border areas,China	https://kns.cnki.net/kcms2/article/abstract?v=94FxnJrPFCuGhP9IkFUK-rX1-K3afu_-5dBw_N2k1gbWAupflCvgFsL7t5N10vN_jFWiR4i4F1Shfz8aqsDHckERcVGQeKhS5oLvyxJhkut-_fE7UjR0-6n69Lz_YMC48AY6zUmsCcwCtFF9kJ0289PTXwltyGovcXXFdZMUJfSYLiroqVBTOXzZy-i8dg0D&uniplatform=NZKPT&language=CHS
Culex tritaeniorhynchus	101.622	21.305	2018	Investigation on the population structure of mosquitoes and mosquito-borne pathogens at Mohan port of Yunnan Province in 2018	https://kns.cnki.net/kcms2/article/abstract?v=94FxnJrPFCuGhP9IkFUK-rX1-K3afu_-5dBw_N2k1gbQLTzGcOJo3ukjDM8KAwJfvGAI1k75q9yjr1A8uUlJUkNnma0HjBwS4v-5rQL8Ar6ovsFtfrjTMA2o1saCAc4ypMR9zdG0xBHxtSpYiFtALpaj-rhZ-RUAUj2JvBw8w9Dt7UIkt51JE1xRqV3ePZ56&uniplatform=NZKPT&language=CHS
Culex tritaeniorhynchus	124.166	47.0039	2019	Mosquito Survey and Diversity Analysis in Zhalong National Nature Reserve	https://kns.cnki.net/kcms2/article/abstract?v=94FxnJrPFCsRv315MoxBKh1deltiOLJYn6A3fNNydyOpL1gk0Bqrl5UBSH5eU74XVXgXZO7lDvfD1qhPJJz3bF4iMufLrHucZFZQbcw4XcvxLyULqnmc0NNnrBO47-qPOxgq1I98jFKA_lVyKJ0ZDH0n7cjtScZSlhD37Oinqt2bk9qIfi7w5RxPaFv-8idj&uniplatform=NZKPT&language=CHS
Culex tritaeniorhynchus	124.863	47.1716	2019	Mosquito Survey and Diversity Analysis in Zhalong National Nature Reserve	https://kns.cnki.net/kcms2/article/abstract?v=94FxnJrPFCsRv315MoxBKh1deltiOLJYn6A3fNNydyOpL1gk0Bqrl5UBSH5eU74XVXgXZO7lDvfD1qhPJJz3bF4iMufLrHucZFZQbcw4XcvxLyULqnmc0NNnrBO47-qPOxgq1I98jFKA_lVyKJ0ZDH0n7cjtScZSlhD37Oinqt2bk9qIfi7w5RxPaFv-8idj&uniplatform=NZKPT&language=CHS
Culex tritaeniorhynchus	109.418	18.4484	2018	Identification and analysis of Aedes flavivirus in Sanya City of Hainan Province	https://kns.cnki.net/kcms2/article/abstract?v=94FxnJrPFCtBFpa9ec0qajTwHKP_pZzBBKmOn-sJQX-nubgrSf8rZX8M46stCAJe6CbAdc0bO9eaXm9oboTybVm3z7hJfCoxNPHmjtuElGI-ii9gBgp6HpQwc9wDDD5J8YZbUay1_bb_BVDfrhvSBOf3mclgRLMEHLn-KPxUfpx1SUb9oUkGLI2R2KlCYUbE&uniplatform=NZKPT&language=CHS
Culex tritaeniorhynchus	102.389	24.1882	2020	Investigation on mosquitoes in stations along China-Laos railway in Yunnan Province	https://kns.cnki.net/kcms2/article/abstract?v=94FxnJrPFCtRUfS_E3WdgxTMx2OjrGdeoVy-WfR5p_WBKpJkXhx0r87NEaw4azUG8m5amP55cMwNK62f-8PbxH1Y6BpoA4388pWZ-IrAyZQU1Y6iVpHw0EA8pt1TLxQ_mV8O8usaq4fMUjigsiWGu9Zh2ADujLiWpruhN4p8LXASH7O1nDuOpwjtNze4U6X2&uniplatform=NZKPT&language=CHS
Culex tritaeniorhynchus	102.008	23.6985	2020	Investigation on mosquitoes in stations along China-Laos railway in Yunnan Province	https://kns.cnki.net/kcms2/article/abstract?v=94FxnJrPFCtRUfS_E3WdgxTMx2OjrGdeoVy-WfR5p_WBKpJkXhx0r87NEaw4azUG8m5amP55cMwNK62f-8PbxH1Y6BpoA4388pWZ-IrAyZQU1Y6iVpHw0EA8pt1TLxQ_mV8O8usaq4fMUjigsiWGu9Zh2ADujLiWpruhN4p8LXASH7O1nDuOpwjtNze4U6X2&uniplatform=NZKPT&language=CHS
Culex tritaeniorhynchus	101.74	23.4343	2020	Investigation on mosquitoes in stations along China-Laos railway in Yunnan Province	https://kns.cnki.net/kcms2/article/abstract?v=94FxnJrPFCtRUfS_E3WdgxTMx2OjrGdeoVy-WfR5p_WBKpJkXhx0r87NEaw4azUG8m5amP55cMwNK62f-8PbxH1Y6BpoA4388pWZ-IrAyZQU1Y6iVpHw0EA8pt1TLxQ_mV8O8usaq4fMUjigsiWGu9Zh2ADujLiWpruhN4p8LXASH7O1nDuOpwjtNze4U6X2&uniplatform=NZKPT&language=CHS
Culex tritaeniorhynchus	100.942	22.7736	2020	Investigation on mosquitoes in stations along China-Laos railway in Yunnan Province	https://kns.cnki.net/kcms2/article/abstract?v=94FxnJrPFCtRUfS_E3WdgxTMx2OjrGdeoVy-WfR5p_WBKpJkXhx0r87NEaw4azUG8m5amP55cMwNK62f-8PbxH1Y6BpoA4388pWZ-IrAyZQU1Y6iVpHw0EA8pt1TLxQ_mV8O8usaq4fMUjigsiWGu9Zh2ADujLiWpruhN4p8LXASH7O1nDuOpwjtNze4U6X2&uniplatform=NZKPT&language=CHS
Culex tritaeniorhynchus	100.855	22.1115	2020	Investigation on mosquitoes in stations along China-Laos railway in Yunnan Province	https://kns.cnki.net/kcms2/article/abstract?v=94FxnJrPFCtRUfS_E3WdgxTMx2OjrGdeoVy-WfR5p_WBKpJkXhx0r87NEaw4azUG8m5amP55cMwNK62f-8PbxH1Y6BpoA4388pWZ-IrAyZQU1Y6iVpHw0EA8pt1TLxQ_mV8O8usaq4fMUjigsiWGu9Zh2ADujLiWpruhN4p8LXASH7O1nDuOpwjtNze4U6X2&uniplatform=NZKPT&language=CHS
Culex tritaeniorhynchus	100.773	21.9833	2020	Investigation on mosquitoes in stations along China-Laos railway in Yunnan Province	https://kns.cnki.net/kcms2/article/abstract?v=94FxnJrPFCtRUfS_E3WdgxTMx2OjrGdeoVy-WfR5p_WBKpJkXhx0r87NEaw4azUG8m5amP55cMwNK62f-8PbxH1Y6BpoA4388pWZ-IrAyZQU1Y6iVpHw0EA8pt1TLxQ_mV8O8usaq4fMUjigsiWGu9Zh2ADujLiWpruhN4p8LXASH7O1nDuOpwjtNze4U6X2&uniplatform=NZKPT&language=CHS
Culex tritaeniorhynchus	100.947	21.869	2020	Investigation on mosquitoes in stations along China-Laos railway in Yunnan Province	https://kns.cnki.net/kcms2/article/abstract?v=94FxnJrPFCtRUfS_E3WdgxTMx2OjrGdeoVy-WfR5p_WBKpJkXhx0r87NEaw4azUG8m5amP55cMwNK62f-8PbxH1Y6BpoA4388pWZ-IrAyZQU1Y6iVpHw0EA8pt1TLxQ_mV8O8usaq4fMUjigsiWGu9Zh2ADujLiWpruhN4p8LXASH7O1nDuOpwjtNze4U6X2&uniplatform=NZKPT&language=CHS
Culex tritaeniorhynchus	101.588	21.4251	2020	Investigation on mosquitoes in stations along China-Laos railway in Yunnan Province	https://kns.cnki.net/kcms2/article/abstract?v=94FxnJrPFCtRUfS_E3WdgxTMx2OjrGdeoVy-WfR5p_WBKpJkXhx0r87NEaw4azUG8m5amP55cMwNK62f-8PbxH1Y6BpoA4388pWZ-IrAyZQU1Y6iVpHw0EA8pt1TLxQ_mV8O8usaq4fMUjigsiWGu9Zh2ADujLiWpruhN4p8LXASH7O1nDuOpwjtNze4U6X2&uniplatform=NZKPT&language=CHS
Culex tritaeniorhynchus	101.719	21.2515	2020	Investigation on mosquitoes in stations along China-Laos railway in Yunnan Province	https://kns.cnki.net/kcms2/article/abstract?v=94FxnJrPFCtRUfS_E3WdgxTMx2OjrGdeoVy-WfR5p_WBKpJkXhx0r87NEaw4azUG8m5amP55cMwNK62f-8PbxH1Y6BpoA4388pWZ-IrAyZQU1Y6iVpHw0EA8pt1TLxQ_mV8O8usaq4fMUjigsiWGu9Zh2ADujLiWpruhN4p8LXASH7O1nDuOpwjtNze4U6X2&uniplatform=NZKPT&language=CHS
Culex tritaeniorhynchus	110.533	19.9724	2019	RESISTANCE OF CULEX TRITAENIORHYNCHUS TO PYRETHROID IN SOUTHEAST COASTAL AREAS OF CHINA	https://kns.cnki.net/kcms2/article/abstract?v=94FxnJrPFCu8FiElOpNyqvWihilwK41yhSp9AlQ5N23YNOAh-oHOERiYkoOmzDvzHg1fvkcwhDPjDSG41bf95qetJWpjy70PqLprY65_uswnm-aHkdHZO8uCgfa0TdF4XnRfuR8f9ciPnojKC8SSEraF6Sr-k_5yqW3IGUqVEIInULhMNfVMSO04PtnHQQr4&uniplatform=NZKPT&language=CHS
Culex tritaeniorhynchus	118.325	25.1539	2019	RESISTANCE OF CULEX TRITAENIORHYNCHUS TO PYRETHROID IN SOUTHEAST COASTAL AREAS OF CHINA	https://kns.cnki.net/kcms2/article/abstract?v=94FxnJrPFCu8FiElOpNyqvWihilwK41yhSp9AlQ5N23YNOAh-oHOERiYkoOmzDvzHg1fvkcwhDPjDSG41bf95qetJWpjy70PqLprY65_uswnm-aHkdHZO8uCgfa0TdF4XnRfuR8f9ciPnojKC8SSEraF6Sr-k_5yqW3IGUqVEIInULhMNfVMSO04PtnHQQr4&uniplatform=NZKPT&language=CHS
Culex tritaeniorhynchus	121.374	28.9389	2019	RESISTANCE OF CULEX TRITAENIORHYNCHUS TO PYRETHROID IN SOUTHEAST COASTAL AREAS OF CHINA	https://kns.cnki.net/kcms2/article/abstract?v=94FxnJrPFCu8FiElOpNyqvWihilwK41yhSp9AlQ5N23YNOAh-oHOERiYkoOmzDvzHg1fvkcwhDPjDSG41bf95qetJWpjy70PqLprY65_uswnm-aHkdHZO8uCgfa0TdF4XnRfuR8f9ciPnojKC8SSEraF6Sr-k_5yqW3IGUqVEIInULhMNfVMSO04PtnHQQr4&uniplatform=NZKPT&language=CHS
Culex tritaeniorhynchus	119.275	34.4263	2019	RESISTANCE OF CULEX TRITAENIORHYNCHUS TO PYRETHROID IN SOUTHEAST COASTAL AREAS OF CHINA	https://kns.cnki.net/kcms2/article/abstract?v=94FxnJrPFCu8FiElOpNyqvWihilwK41yhSp9AlQ5N23YNOAh-oHOERiYkoOmzDvzHg1fvkcwhDPjDSG41bf95qetJWpjy70PqLprY65_uswnm-aHkdHZO8uCgfa0TdF4XnRfuR8f9ciPnojKC8SSEraF6Sr-k_5yqW3IGUqVEIInULhMNfVMSO04PtnHQQr4&uniplatform=NZKPT&language=CHS
Culex tritaeniorhynchus	109.223	26.1375	2019	Investigation of mosquitoes and mosquito-borne viruses in some regions of Guizhou province,China,2019	https://kns.cnki.net/kcms2/article/abstract?v=94FxnJrPFCucIbwelwzKqjkZ21oiAVVSlpvazQt0tmr2FiVaz2sCzGNsVxOLCPfUvS2WS2NrzVxHZA-otzWyXurx59DQ0wIfn9mjUMG7Cp2gaYMeKomqY7VYrEyjCcu2xfCokBvFGEccIZ8ogZgm8IP7mx0Q2OJNYqowE6K04F5A0I7wXrFaPUJ__afPXPH2&uniplatform=NZKPT&language=CHS
Culex tritaeniorhynchus	106.887	26.8309	2019	Investigation of mosquitoes and mosquito-borne viruses in some regions of Guizhou province,China,2019	https://kns.cnki.net/kcms2/article/abstract?v=94FxnJrPFCucIbwelwzKqjkZ21oiAVVSlpvazQt0tmr2FiVaz2sCzGNsVxOLCPfUvS2WS2NrzVxHZA-otzWyXurx59DQ0wIfn9mjUMG7Cp2gaYMeKomqY7VYrEyjCcu2xfCokBvFGEccIZ8ogZgm8IP7mx0Q2OJNYqowE6K04F5A0I7wXrFaPUJ__afPXPH2&uniplatform=NZKPT&language=CHS
Culex tritaeniorhynchus	114.376	30.8813	2017-2019	Composition and diversity of mosquito community in Wuhan from 2017 to 2019	https://kns.cnki.net/kcms2/article/abstract?v=94FxnJrPFCuyHZvRVntZSHYbgy4pdEYGaSOLxudiN_TFxHHltTM49IYsL3SrcztYFWhiyxtUTA-ANL6TB74ipKVFujN38tMQttzr6yDH_NGHT6i0CH5zCHRs2pZFP79oOhmwOW1cxV-wemSMzi3PxQDSuMWJdUmiBmkvpZw0D3rW_8YPGSjMXcB3eJANdLWN&uniplatform=NZKPT&language=CHS
Culex tritaeniorhynchus	114.385	30.6405	2017-2019	Composition and diversity of mosquito community in Wuhan from 2017 to 2019	https://kns.cnki.net/kcms2/article/abstract?v=94FxnJrPFCuyHZvRVntZSHYbgy4pdEYGaSOLxudiN_TFxHHltTM49IYsL3SrcztYFWhiyxtUTA-ANL6TB74ipKVFujN38tMQttzr6yDH_NGHT6i0CH5zCHRs2pZFP79oOhmwOW1cxV-wemSMzi3PxQDSuMWJdUmiBmkvpZw0D3rW_8YPGSjMXcB3eJANdLWN&uniplatform=NZKPT&language=CHS
Culex tritaeniorhynchus	114.137	30.6197	2017-2019	Composition and diversity of mosquito community in Wuhan from 2017 to 2019	https://kns.cnki.net/kcms2/article/abstract?v=94FxnJrPFCuyHZvRVntZSHYbgy4pdEYGaSOLxudiN_TFxHHltTM49IYsL3SrcztYFWhiyxtUTA-ANL6TB74ipKVFujN38tMQttzr6yDH_NGHT6i0CH5zCHRs2pZFP79oOhmwOW1cxV-wemSMzi3PxQDSuMWJdUmiBmkvpZw0D3rW_8YPGSjMXcB3eJANdLWN&uniplatform=NZKPT&language=CHS
Culex tritaeniorhynchus	114.322	30.3757	2017-2019	Composition and diversity of mosquito community in Wuhan from 2017 to 2019	https://kns.cnki.net/kcms2/article/abstract?v=94FxnJrPFCuyHZvRVntZSHYbgy4pdEYGaSOLxudiN_TFxHHltTM49IYsL3SrcztYFWhiyxtUTA-ANL6TB74ipKVFujN38tMQttzr6yDH_NGHT6i0CH5zCHRs2pZFP79oOhmwOW1cxV-wemSMzi3PxQDSuMWJdUmiBmkvpZw0D3rW_8YPGSjMXcB3eJANdLWN&uniplatform=NZKPT&language=CHS
Culex tritaeniorhynchus	124.103	39.8527	2014-2020	Population Genetic Structure of Culex tritaeniorhynchus in Mainland China	https://kns.cnki.net/kcms2/article/abstract?v=94FxnJrPFCu5zN2_FyinwTUOj3XEfFPaa_OJmlV-tEtjoW8lQmRpjfbyHoT0gaI9uBRDJhQNjZ6a1_vnTtp-ypRuyubcJwTQhavihreFtNogVlR6XNFlY-zSuu4ZaAqXRq9kO71gPk0iETBkzpD-jaT58RyAk7-qNviWsAVKfRHilks5mm79d2jzm0oyngaNPWGM3AYWNo0=&uniplatform=NZKPT&language=CHS
Culex tritaeniorhynchus	122.234	40.6285	2014-2020	Population Genetic Structure of Culex tritaeniorhynchus in Mainland China	https://kns.cnki.net/kcms2/article/abstract?v=94FxnJrPFCu5zN2_FyinwTUOj3XEfFPaa_OJmlV-tEtjoW8lQmRpjfbyHoT0gaI9uBRDJhQNjZ6a1_vnTtp-ypRuyubcJwTQhavihreFtNogVlR6XNFlY-zSuu4ZaAqXRq9kO71gPk0iETBkzpD-jaT58RyAk7-qNviWsAVKfRHilks5mm79d2jzm0oyngaNPWGM3AYWNo0=&uniplatform=NZKPT&language=CHS
Culex tritaeniorhynchus	122.186	40.7227	2014-2020	Population Genetic Structure of Culex tritaeniorhynchus in Mainland China	https://kns.cnki.net/kcms2/article/abstract?v=94FxnJrPFCu5zN2_FyinwTUOj3XEfFPaa_OJmlV-tEtjoW8lQmRpjfbyHoT0gaI9uBRDJhQNjZ6a1_vnTtp-ypRuyubcJwTQhavihreFtNogVlR6XNFlY-zSuu4ZaAqXRq9kO71gPk0iETBkzpD-jaT58RyAk7-qNviWsAVKfRHilks5mm79d2jzm0oyngaNPWGM3AYWNo0=&uniplatform=NZKPT&language=CHS
Culex tritaeniorhynchus	121.14	41.0953	2014-2020	Population Genetic Structure of Culex tritaeniorhynchus in Mainland China	https://kns.cnki.net/kcms2/article/abstract?v=94FxnJrPFCu5zN2_FyinwTUOj3XEfFPaa_OJmlV-tEtjoW8lQmRpjfbyHoT0gaI9uBRDJhQNjZ6a1_vnTtp-ypRuyubcJwTQhavihreFtNogVlR6XNFlY-zSuu4ZaAqXRq9kO71gPk0iETBkzpD-jaT58RyAk7-qNviWsAVKfRHilks5mm79d2jzm0oyngaNPWGM3AYWNo0=&uniplatform=NZKPT&language=CHS
Culex tritaeniorhynchus	116.117	39.9426	2014-2020	Population Genetic Structure of Culex tritaeniorhynchus in Mainland China	https://kns.cnki.net/kcms2/article/abstract?v=94FxnJrPFCu5zN2_FyinwTUOj3XEfFPaa_OJmlV-tEtjoW8lQmRpjfbyHoT0gaI9uBRDJhQNjZ6a1_vnTtp-ypRuyubcJwTQhavihreFtNogVlR6XNFlY-zSuu4ZaAqXRq9kO71gPk0iETBkzpD-jaT58RyAk7-qNviWsAVKfRHilks5mm79d2jzm0oyngaNPWGM3AYWNo0=&uniplatform=NZKPT&language=CHS
Culex tritaeniorhynchus	118.186	39.6397	2014-2020	Population Genetic Structure of Culex tritaeniorhynchus in Mainland China	https://kns.cnki.net/kcms2/article/abstract?v=94FxnJrPFCu5zN2_FyinwTUOj3XEfFPaa_OJmlV-tEtjoW8lQmRpjfbyHoT0gaI9uBRDJhQNjZ6a1_vnTtp-ypRuyubcJwTQhavihreFtNogVlR6XNFlY-zSuu4ZaAqXRq9kO71gPk0iETBkzpD-jaT58RyAk7-qNviWsAVKfRHilks5mm79d2jzm0oyngaNPWGM3AYWNo0=&uniplatform=NZKPT&language=CHS
Culex tritaeniorhynchus	114.115	33.6241	2014-2020	Population Genetic Structure of Culex tritaeniorhynchus in Mainland China	https://kns.cnki.net/kcms2/article/abstract?v=94FxnJrPFCu5zN2_FyinwTUOj3XEfFPaa_OJmlV-tEtjoW8lQmRpjfbyHoT0gaI9uBRDJhQNjZ6a1_vnTtp-ypRuyubcJwTQhavihreFtNogVlR6XNFlY-zSuu4ZaAqXRq9kO71gPk0iETBkzpD-jaT58RyAk7-qNviWsAVKfRHilks5mm79d2jzm0oyngaNPWGM3AYWNo0=&uniplatform=NZKPT&language=CHS
Culex tritaeniorhynchus	114.072	33.5735	2014-2020	Population Genetic Structure of Culex tritaeniorhynchus in Mainland China	https://kns.cnki.net/kcms2/article/abstract?v=94FxnJrPFCu5zN2_FyinwTUOj3XEfFPaa_OJmlV-tEtjoW8lQmRpjfbyHoT0gaI9uBRDJhQNjZ6a1_vnTtp-ypRuyubcJwTQhavihreFtNogVlR6XNFlY-zSuu4ZaAqXRq9kO71gPk0iETBkzpD-jaT58RyAk7-qNviWsAVKfRHilks5mm79d2jzm0oyngaNPWGM3AYWNo0=&uniplatform=NZKPT&language=CHS
Culex tritaeniorhynchus	113.618	33.4412	2014-2020	Population Genetic Structure of Culex tritaeniorhynchus in Mainland China	https://kns.cnki.net/kcms2/article/abstract?v=94FxnJrPFCu5zN2_FyinwTUOj3XEfFPaa_OJmlV-tEtjoW8lQmRpjfbyHoT0gaI9uBRDJhQNjZ6a1_vnTtp-ypRuyubcJwTQhavihreFtNogVlR6XNFlY-zSuu4ZaAqXRq9kO71gPk0iETBkzpD-jaT58RyAk7-qNviWsAVKfRHilks5mm79d2jzm0oyngaNPWGM3AYWNo0=&uniplatform=NZKPT&language=CHS
Culex tritaeniorhynchus	113.221	34.3095	2014-2020	Population Genetic Structure of Culex tritaeniorhynchus in Mainland China	https://kns.cnki.net/kcms2/article/abstract?v=94FxnJrPFCu5zN2_FyinwTUOj3XEfFPaa_OJmlV-tEtjoW8lQmRpjfbyHoT0gaI9uBRDJhQNjZ6a1_vnTtp-ypRuyubcJwTQhavihreFtNogVlR6XNFlY-zSuu4ZaAqXRq9kO71gPk0iETBkzpD-jaT58RyAk7-qNviWsAVKfRHilks5mm79d2jzm0oyngaNPWGM3AYWNo0=&uniplatform=NZKPT&language=CHS
Culex tritaeniorhynchus	106.67	35.5506	2014-2020	Population Genetic Structure of Culex tritaeniorhynchus in Mainland China	https://kns.cnki.net/kcms2/article/abstract?v=94FxnJrPFCu5zN2_FyinwTUOj3XEfFPaa_OJmlV-tEtjoW8lQmRpjfbyHoT0gaI9uBRDJhQNjZ6a1_vnTtp-ypRuyubcJwTQhavihreFtNogVlR6XNFlY-zSuu4ZaAqXRq9kO71gPk0iETBkzpD-jaT58RyAk7-qNviWsAVKfRHilks5mm79d2jzm0oyngaNPWGM3AYWNo0=&uniplatform=NZKPT&language=CHS
Culex tritaeniorhynchus	107.247	34.3689	2014-2020	Population Genetic Structure of Culex tritaeniorhynchus in Mainland China	https://kns.cnki.net/kcms2/article/abstract?v=94FxnJrPFCu5zN2_FyinwTUOj3XEfFPaa_OJmlV-tEtjoW8lQmRpjfbyHoT0gaI9uBRDJhQNjZ6a1_vnTtp-ypRuyubcJwTQhavihreFtNogVlR6XNFlY-zSuu4ZaAqXRq9kO71gPk0iETBkzpD-jaT58RyAk7-qNviWsAVKfRHilks5mm79d2jzm0oyngaNPWGM3AYWNo0=&uniplatform=NZKPT&language=CHS
Culex tritaeniorhynchus	114.301	30.601	2014-2020	Population Genetic Structure of Culex tritaeniorhynchus in Mainland China	https://kns.cnki.net/kcms2/article/abstract?v=94FxnJrPFCu5zN2_FyinwTUOj3XEfFPaa_OJmlV-tEtjoW8lQmRpjfbyHoT0gaI9uBRDJhQNjZ6a1_vnTtp-ypRuyubcJwTQhavihreFtNogVlR6XNFlY-zSuu4ZaAqXRq9kO71gPk0iETBkzpD-jaT58RyAk7-qNviWsAVKfRHilks5mm79d2jzm0oyngaNPWGM3AYWNo0=&uniplatform=NZKPT&language=CHS
Culex tritaeniorhynchus	121.543	29.8696	2014-2020	Population Genetic Structure of Culex tritaeniorhynchus in Mainland China	https://kns.cnki.net/kcms2/article/abstract?v=94FxnJrPFCu5zN2_FyinwTUOj3XEfFPaa_OJmlV-tEtjoW8lQmRpjfbyHoT0gaI9uBRDJhQNjZ6a1_vnTtp-ypRuyubcJwTQhavihreFtNogVlR6XNFlY-zSuu4ZaAqXRq9kO71gPk0iETBkzpD-jaT58RyAk7-qNviWsAVKfRHilks5mm79d2jzm0oyngaNPWGM3AYWNo0=&uniplatform=NZKPT&language=CHS
Culex tritaeniorhynchus	119.899	29.4582	2014-2020	Population Genetic Structure of Culex tritaeniorhynchus in Mainland China	https://kns.cnki.net/kcms2/article/abstract?v=94FxnJrPFCu5zN2_FyinwTUOj3XEfFPaa_OJmlV-tEtjoW8lQmRpjfbyHoT0gaI9uBRDJhQNjZ6a1_vnTtp-ypRuyubcJwTQhavihreFtNogVlR6XNFlY-zSuu4ZaAqXRq9kO71gPk0iETBkzpD-jaT58RyAk7-qNviWsAVKfRHilks5mm79d2jzm0oyngaNPWGM3AYWNo0=&uniplatform=NZKPT&language=CHS
Culex tritaeniorhynchus	121.491	31.4053	2014-2020	Population Genetic Structure of Culex tritaeniorhynchus in Mainland China	https://kns.cnki.net/kcms2/article/abstract?v=94FxnJrPFCu5zN2_FyinwTUOj3XEfFPaa_OJmlV-tEtjoW8lQmRpjfbyHoT0gaI9uBRDJhQNjZ6a1_vnTtp-ypRuyubcJwTQhavihreFtNogVlR6XNFlY-zSuu4ZaAqXRq9kO71gPk0iETBkzpD-jaT58RyAk7-qNviWsAVKfRHilks5mm79d2jzm0oyngaNPWGM3AYWNo0=&uniplatform=NZKPT&language=CHS
Culex tritaeniorhynchus	121.273	31.3787	2014-2020	Population Genetic Structure of Culex tritaeniorhynchus in Mainland China	https://kns.cnki.net/kcms2/article/abstract?v=94FxnJrPFCu5zN2_FyinwTUOj3XEfFPaa_OJmlV-tEtjoW8lQmRpjfbyHoT0gaI9uBRDJhQNjZ6a1_vnTtp-ypRuyubcJwTQhavihreFtNogVlR6XNFlY-zSuu4ZaAqXRq9kO71gPk0iETBkzpD-jaT58RyAk7-qNviWsAVKfRHilks5mm79d2jzm0oyngaNPWGM3AYWNo0=&uniplatform=NZKPT&language=CHS
Culex tritaeniorhynchus	120.312	31.5943	2014-2020	Population Genetic Structure of Culex tritaeniorhynchus in Mainland China	https://kns.cnki.net/kcms2/article/abstract?v=94FxnJrPFCu5zN2_FyinwTUOj3XEfFPaa_OJmlV-tEtjoW8lQmRpjfbyHoT0gaI9uBRDJhQNjZ6a1_vnTtp-ypRuyubcJwTQhavihreFtNogVlR6XNFlY-zSuu4ZaAqXRq9kO71gPk0iETBkzpD-jaT58RyAk7-qNviWsAVKfRHilks5mm79d2jzm0oyngaNPWGM3AYWNo0=&uniplatform=NZKPT&language=CHS
Culex tritaeniorhynchus	118.804	31.975	2014-2020	Population Genetic Structure of Culex tritaeniorhynchus in Mainland China	https://kns.cnki.net/kcms2/article/abstract?v=94FxnJrPFCu5zN2_FyinwTUOj3XEfFPaa_OJmlV-tEtjoW8lQmRpjfbyHoT0gaI9uBRDJhQNjZ6a1_vnTtp-ypRuyubcJwTQhavihreFtNogVlR6XNFlY-zSuu4ZaAqXRq9kO71gPk0iETBkzpD-jaT58RyAk7-qNviWsAVKfRHilks5mm79d2jzm0oyngaNPWGM3AYWNo0=&uniplatform=NZKPT&language=CHS
Culex tritaeniorhynchus	120.014	26.8908	2014-2020	Population Genetic Structure of Culex tritaeniorhynchus in Mainland China	https://kns.cnki.net/kcms2/article/abstract?v=94FxnJrPFCu5zN2_FyinwTUOj3XEfFPaa_OJmlV-tEtjoW8lQmRpjfbyHoT0gaI9uBRDJhQNjZ6a1_vnTtp-ypRuyubcJwTQhavihreFtNogVlR6XNFlY-zSuu4ZaAqXRq9kO71gPk0iETBkzpD-jaT58RyAk7-qNviWsAVKfRHilks5mm79d2jzm0oyngaNPWGM3AYWNo0=&uniplatform=NZKPT&language=CHS
Culex tritaeniorhynchus	117.181	29.2717	2014-2020	Population Genetic Structure of Culex tritaeniorhynchus in Mainland China	https://kns.cnki.net/kcms2/article/abstract?v=94FxnJrPFCu5zN2_FyinwTUOj3XEfFPaa_OJmlV-tEtjoW8lQmRpjfbyHoT0gaI9uBRDJhQNjZ6a1_vnTtp-ypRuyubcJwTQhavihreFtNogVlR6XNFlY-zSuu4ZaAqXRq9kO71gPk0iETBkzpD-jaT58RyAk7-qNviWsAVKfRHilks5mm79d2jzm0oyngaNPWGM3AYWNo0=&uniplatform=NZKPT&language=CHS
Culex tritaeniorhynchus	115.925	28.6697	2014-2020	Population Genetic Structure of Culex tritaeniorhynchus in Mainland China	https://kns.cnki.net/kcms2/article/abstract?v=94FxnJrPFCu5zN2_FyinwTUOj3XEfFPaa_OJmlV-tEtjoW8lQmRpjfbyHoT0gaI9uBRDJhQNjZ6a1_vnTtp-ypRuyubcJwTQhavihreFtNogVlR6XNFlY-zSuu4ZaAqXRq9kO71gPk0iETBkzpD-jaT58RyAk7-qNviWsAVKfRHilks5mm79d2jzm0oyngaNPWGM3AYWNo0=&uniplatform=NZKPT&language=CHS
Culex tritaeniorhynchus	113.017	25.7782	2014-2020	Population Genetic Structure of Culex tritaeniorhynchus in Mainland China	https://kns.cnki.net/kcms2/article/abstract?v=94FxnJrPFCu5zN2_FyinwTUOj3XEfFPaa_OJmlV-tEtjoW8lQmRpjfbyHoT0gaI9uBRDJhQNjZ6a1_vnTtp-ypRuyubcJwTQhavihreFtNogVlR6XNFlY-zSuu4ZaAqXRq9kO71gPk0iETBkzpD-jaT58RyAk7-qNviWsAVKfRHilks5mm79d2jzm0oyngaNPWGM3AYWNo0=&uniplatform=NZKPT&language=CHS
Culex tritaeniorhynchus	112.957	28.2374	2014-2020	Population Genetic Structure of Culex tritaeniorhynchus in Mainland China	https://kns.cnki.net/kcms2/article/abstract?v=94FxnJrPFCu5zN2_FyinwTUOj3XEfFPaa_OJmlV-tEtjoW8lQmRpjfbyHoT0gaI9uBRDJhQNjZ6a1_vnTtp-ypRuyubcJwTQhavihreFtNogVlR6XNFlY-zSuu4ZaAqXRq9kO71gPk0iETBkzpD-jaT58RyAk7-qNviWsAVKfRHilks5mm79d2jzm0oyngaNPWGM3AYWNo0=&uniplatform=NZKPT&language=CHS
Culex tritaeniorhynchus	107.981	26.5959	2014-2020	Population Genetic Structure of Culex tritaeniorhynchus in Mainland China	https://kns.cnki.net/kcms2/article/abstract?v=94FxnJrPFCu5zN2_FyinwTUOj3XEfFPaa_OJmlV-tEtjoW8lQmRpjfbyHoT0gaI9uBRDJhQNjZ6a1_vnTtp-ypRuyubcJwTQhavihreFtNogVlR6XNFlY-zSuu4ZaAqXRq9kO71gPk0iETBkzpD-jaT58RyAk7-qNviWsAVKfRHilks5mm79d2jzm0oyngaNPWGM3AYWNo0=&uniplatform=NZKPT&language=CHS
Culex tritaeniorhynchus	106.894	26.8368	2014-2020	Population Genetic Structure of Culex tritaeniorhynchus in Mainland China	https://kns.cnki.net/kcms2/article/abstract?v=94FxnJrPFCu5zN2_FyinwTUOj3XEfFPaa_OJmlV-tEtjoW8lQmRpjfbyHoT0gaI9uBRDJhQNjZ6a1_vnTtp-ypRuyubcJwTQhavihreFtNogVlR6XNFlY-zSuu4ZaAqXRq9kO71gPk0iETBkzpD-jaT58RyAk7-qNviWsAVKfRHilks5mm79d2jzm0oyngaNPWGM3AYWNo0=&uniplatform=NZKPT&language=CHS
Culex tritaeniorhynchus	109.096	32.6898	2014-2020	Population Genetic Structure of Culex tritaeniorhynchus in Mainland China	https://kns.cnki.net/kcms2/article/abstract?v=94FxnJrPFCu5zN2_FyinwTUOj3XEfFPaa_OJmlV-tEtjoW8lQmRpjfbyHoT0gaI9uBRDJhQNjZ6a1_vnTtp-ypRuyubcJwTQhavihreFtNogVlR6XNFlY-zSuu4ZaAqXRq9kO71gPk0iETBkzpD-jaT58RyAk7-qNviWsAVKfRHilks5mm79d2jzm0oyngaNPWGM3AYWNo0=&uniplatform=NZKPT&language=CHS
Culex tritaeniorhynchus	108.451	30.7632	2014-2020	Population Genetic Structure of Culex tritaeniorhynchus in Mainland China	https://kns.cnki.net/kcms2/article/abstract?v=94FxnJrPFCu5zN2_FyinwTUOj3XEfFPaa_OJmlV-tEtjoW8lQmRpjfbyHoT0gaI9uBRDJhQNjZ6a1_vnTtp-ypRuyubcJwTQhavihreFtNogVlR6XNFlY-zSuu4ZaAqXRq9kO71gPk0iETBkzpD-jaT58RyAk7-qNviWsAVKfRHilks5mm79d2jzm0oyngaNPWGM3AYWNo0=&uniplatform=NZKPT&language=CHS
Culex tritaeniorhynchus	106.118	30.8448	2014-2020	Population Genetic Structure of Culex tritaeniorhynchus in Mainland China	https://kns.cnki.net/kcms2/article/abstract?v=94FxnJrPFCu5zN2_FyinwTUOj3XEfFPaa_OJmlV-tEtjoW8lQmRpjfbyHoT0gaI9uBRDJhQNjZ6a1_vnTtp-ypRuyubcJwTQhavihreFtNogVlR6XNFlY-zSuu4ZaAqXRq9kO71gPk0iETBkzpD-jaT58RyAk7-qNviWsAVKfRHilks5mm79d2jzm0oyngaNPWGM3AYWNo0=&uniplatform=NZKPT&language=CHS
Culex tritaeniorhynchus	104.072	30.6578	2014-2020	Population Genetic Structure of Culex tritaeniorhynchus in Mainland China	https://kns.cnki.net/kcms2/article/abstract?v=94FxnJrPFCu5zN2_FyinwTUOj3XEfFPaa_OJmlV-tEtjoW8lQmRpjfbyHoT0gaI9uBRDJhQNjZ6a1_vnTtp-ypRuyubcJwTQhavihreFtNogVlR6XNFlY-zSuu4ZaAqXRq9kO71gPk0iETBkzpD-jaT58RyAk7-qNviWsAVKfRHilks5mm79d2jzm0oyngaNPWGM3AYWNo0=&uniplatform=NZKPT&language=CHS
Culex tritaeniorhynchus	113.273	23.163	2014-2020	Population Genetic Structure of Culex tritaeniorhynchus in Mainland China	https://kns.cnki.net/kcms2/article/abstract?v=94FxnJrPFCu5zN2_FyinwTUOj3XEfFPaa_OJmlV-tEtjoW8lQmRpjfbyHoT0gaI9uBRDJhQNjZ6a1_vnTtp-ypRuyubcJwTQhavihreFtNogVlR6XNFlY-zSuu4ZaAqXRq9kO71gPk0iETBkzpD-jaT58RyAk7-qNviWsAVKfRHilks5mm79d2jzm0oyngaNPWGM3AYWNo0=&uniplatform=NZKPT&language=CHS
Culex tritaeniorhynchus	110.692	19.8089	2014-2020	Population Genetic Structure of Culex tritaeniorhynchus in Mainland China	https://kns.cnki.net/kcms2/article/abstract?v=94FxnJrPFCu5zN2_FyinwTUOj3XEfFPaa_OJmlV-tEtjoW8lQmRpjfbyHoT0gaI9uBRDJhQNjZ6a1_vnTtp-ypRuyubcJwTQhavihreFtNogVlR6XNFlY-zSuu4ZaAqXRq9kO71gPk0iETBkzpD-jaT58RyAk7-qNviWsAVKfRHilks5mm79d2jzm0oyngaNPWGM3AYWNo0=&uniplatform=NZKPT&language=CHS
Culex tritaeniorhynchus	110.317	19.7126	2014-2020	Population Genetic Structure of Culex tritaeniorhynchus in Mainland China	https://kns.cnki.net/kcms2/article/abstract?v=94FxnJrPFCu5zN2_FyinwTUOj3XEfFPaa_OJmlV-tEtjoW8lQmRpjfbyHoT0gaI9uBRDJhQNjZ6a1_vnTtp-ypRuyubcJwTQhavihreFtNogVlR6XNFlY-zSuu4ZaAqXRq9kO71gPk0iETBkzpD-jaT58RyAk7-qNviWsAVKfRHilks5mm79d2jzm0oyngaNPWGM3AYWNo0=&uniplatform=NZKPT&language=CHS
Culex tritaeniorhynchus	109.134	21.4605	2014-2020	Population Genetic Structure of Culex tritaeniorhynchus in Mainland China	https://kns.cnki.net/kcms2/article/abstract?v=94FxnJrPFCu5zN2_FyinwTUOj3XEfFPaa_OJmlV-tEtjoW8lQmRpjfbyHoT0gaI9uBRDJhQNjZ6a1_vnTtp-ypRuyubcJwTQhavihreFtNogVlR6XNFlY-zSuu4ZaAqXRq9kO71gPk0iETBkzpD-jaT58RyAk7-qNviWsAVKfRHilks5mm79d2jzm0oyngaNPWGM3AYWNo0=&uniplatform=NZKPT&language=CHS
Culex tritaeniorhynchus	100.804	22.0143	2014-2020	Population Genetic Structure of Culex tritaeniorhynchus in Mainland China	https://kns.cnki.net/kcms2/article/abstract?v=94FxnJrPFCu5zN2_FyinwTUOj3XEfFPaa_OJmlV-tEtjoW8lQmRpjfbyHoT0gaI9uBRDJhQNjZ6a1_vnTtp-ypRuyubcJwTQhavihreFtNogVlR6XNFlY-zSuu4ZaAqXRq9kO71gPk0iETBkzpD-jaT58RyAk7-qNviWsAVKfRHilks5mm79d2jzm0oyngaNPWGM3AYWNo0=&uniplatform=NZKPT&language=CHS
Culex tritaeniorhynchus	97.8516	24.017	2014-2020	Population Genetic Structure of Culex tritaeniorhynchus in Mainland China	https://kns.cnki.net/kcms2/article/abstract?v=94FxnJrPFCu5zN2_FyinwTUOj3XEfFPaa_OJmlV-tEtjoW8lQmRpjfbyHoT0gaI9uBRDJhQNjZ6a1_vnTtp-ypRuyubcJwTQhavihreFtNogVlR6XNFlY-zSuu4ZaAqXRq9kO71gPk0iETBkzpD-jaT58RyAk7-qNviWsAVKfRHilks5mm79d2jzm0oyngaNPWGM3AYWNo0=&uniplatform=NZKPT&language=CHS
Culex tritaeniorhynchus	103.05	30.0163	2014-2020	Population Genetic Structure of Culex tritaeniorhynchus in Mainland China	https://kns.cnki.net/kcms2/article/abstract?v=94FxnJrPFCu5zN2_FyinwTUOj3XEfFPaa_OJmlV-tEtjoW8lQmRpjfbyHoT0gaI9uBRDJhQNjZ6a1_vnTtp-ypRuyubcJwTQhavihreFtNogVlR6XNFlY-zSuu4ZaAqXRq9kO71gPk0iETBkzpD-jaT58RyAk7-qNviWsAVKfRHilks5mm79d2jzm0oyngaNPWGM3AYWNo0=&uniplatform=NZKPT&language=CHS
Culex tritaeniorhynchus	106.267	38.4733	2014-2020	Population Genetic Structure of Culex tritaeniorhynchus in Mainland China	https://kns.cnki.net/kcms2/article/abstract?v=94FxnJrPFCu5zN2_FyinwTUOj3XEfFPaa_OJmlV-tEtjoW8lQmRpjfbyHoT0gaI9uBRDJhQNjZ6a1_vnTtp-ypRuyubcJwTQhavihreFtNogVlR6XNFlY-zSuu4ZaAqXRq9kO71gPk0iETBkzpD-jaT58RyAk7-qNviWsAVKfRHilks5mm79d2jzm0oyngaNPWGM3AYWNo0=&uniplatform=NZKPT&language=CHS
Culex tritaeniorhynchus	100.749	21.9394	2018-2019	Comparison of the resistance of Culex tritaeniorhynchus to insecticides in the Lancang-Mekong region of China and Laos	https://kns.cnki.net/kcms2/article/abstract?v=94FxnJrPFCsI5gwADZ0qcm8159FhksEjFItr-K6P3rPxkO1TLNeAruzDkcGjAdUOnq-vvW6FEZjWJlkKl74oGboag4pEP9P31Z9A6GqOJJbLB62Dt4c9w7J1DfKO2bTHXTqeIyM5O9xfbXAJgCmo8cn5BIxcUbpOpAe2pszwbxhnv48hWCzmbmH8LWT_JxQK&uniplatform=NZKPT&language=CHS
Culex tritaeniorhynchus	106.327	22.8713	2019-2020	Analysis on monitoring results of mosquito vectors related to encephalitis B in Chinese Loong port area of China from 2019 to 2020	https://kns.cnki.net/kcms2/article/abstract?v=94FxnJrPFCuAYItSBQWkbmFu5qB-Q6dba5Y0PW9rAOeQoCNo2yE-X3hMosxZEIugDIMgykP-4sNKV9mtT4zIxhFgI4ORsKcOFY4LknOjXJHjXW1gKpFyDADompuCWv4aZBUIBbd0kUnTCPUyyr6vhvpMqroIqNeQYgJvwog8fQ9Fbsz1NvbGpaWoKZKdTJ1l&uniplatform=NZKPT&language=CHS
Culex tritaeniorhynchus	104.926	33.3923	2017-2019	Surveillance of mosquitoes and their virus infection in Wudu district,Longnan,Gansu province,China,2017-2019	https://kns.cnki.net/kcms2/article/abstract?v=94FxnJrPFCtgehNY4YsgrreUkjy6HizFEv7D5h23LLogZi6WXXHAKeYReopIgseKzx3IZlMSB00eO6u2HiDEiTwLaVdAINiYykE0Okxy9QDIdjQ2NF8L4MItYrDsvHIsnVH_N_AuKTN0yaQhO5NFQFSRSCliRycM3QJ5pTBQg3lhHYaEYI6A5wIRIicdi250&uniplatform=NZKPT&language=CHS
Culex tritaeniorhynchus	105.732	35.522	2019	Integrated mosquito prevention and control package and efficacy evaluation in the endemic area of Japanese encephalitis in Jingning county of Gansu province,China,2019	https://kns.cnki.net/kcms2/article/abstract?v=94FxnJrPFCtgehNY4YsgrreUkjy6HizFEv7D5h23LLogZi6WXXHAKeYReopIgseKF_fd_Dz1mizso9MLsc5U41uhAei0KQbKSkDuRniVCj9PuH67UYcCwT8drv9U8WShvFGIVjP-pUdhhNFVX3c-26582CXt6ObP7DOXcpKYa8aWRxeKCUzlaGq85o7Jjwi3&uniplatform=NZKPT&language=CHS
Culex tritaeniorhynchus	107.621	35.0654	2018	Molecular Characteristics of Japanese Encephalitis Virus in Pingliang City,Gansu Province,China,2018	https://kns.cnki.net/kcms2/article/abstract?v=94FxnJrPFCuGaagoyurHafERTkbymAERv1OX8UOfUKvSQLpwBGSu588LjihQ41b0KQSqZgtSxLVi-2ssrW3BxGkBM-HJ7SrXTVtcSIYoZLTJvlBsQWQf97iTdb0L13IAk13IG7s8BNY4D1ApzBRh8Uq1utvRvBNBqc8RjGgSgsaJd2-Bp7-RgqNc-oHOGM0n&uniplatform=NZKPT&language=CHS
Culex tritaeniorhynchus	107.368	35.3327	2018	Molecular Characteristics of Japanese Encephalitis Virus in Pingliang City,Gansu Province,China,2018	https://kns.cnki.net/kcms2/article/abstract?v=94FxnJrPFCuGaagoyurHafERTkbymAERv1OX8UOfUKvSQLpwBGSu588LjihQ41b0KQSqZgtSxLVi-2ssrW3BxGkBM-HJ7SrXTVtcSIYoZLTJvlBsQWQf97iTdb0L13IAk13IG7s8BNY4D1ApzBRh8Uq1utvRvBNBqc8RjGgSgsaJd2-Bp7-RgqNc-oHOGM0n&uniplatform=NZKPT&language=CHS
Culex tritaeniorhynchus	104.371	33.7848	2018	Molecular Characteristics of Japanese Encephalitis Virus in Pingliang City,Gansu Province,China,2018	https://kns.cnki.net/kcms2/article/abstract?v=94FxnJrPFCuGaagoyurHafERTkbymAERv1OX8UOfUKvSQLpwBGSu588LjihQ41b0KQSqZgtSxLVi-2ssrW3BxGkBM-HJ7SrXTVtcSIYoZLTJvlBsQWQf97iTdb0L13IAk13IG7s8BNY4D1ApzBRh8Uq1utvRvBNBqc8RjGgSgsaJd2-Bp7-RgqNc-oHOGM0n&uniplatform=NZKPT&language=CHS
Culex tritaeniorhynchus	111.233	21.488	2019-2020	Investigation on medical vectors at Maoming-Bohe port from 2019 to 2020	https://kns.cnki.net/kcms2/article/abstract?v=94FxnJrPFCuDuZIRyupbPGlMu43SSgJgEydmPYffXuJ1dnZP1ElAo9gbh4yDnn1Eo6AQn90t53r4TVpA9-kkYtEvXkhUKhQdCM4UfpqKv17Wm6tCOlKQXt0lbSUqJK9IISaUF8aAX-ZY65Bd6f2qXpqIr2neqDzwdoR8X9DoEY1FxUclZjyzu7yW1rALQ8_q&uniplatform=NZKPT&language=CHS
Culex tritaeniorhynchus	121.266	31.3745	2018-2020	Ecological surveillance of adult mosquitoes in Jiading district,Shanghai from 2018 to 2020	https://kns.cnki.net/kcms2/article/abstract?v=94FxnJrPFCvKZblA0zKL2sTGQgfab63AIm--6JouM6-9UkW2vme_10czCQzicvTgTJYroJM6QEg-89Ea0Dm164Qiv1XU0W5_L0vn_x5bqd3PeSoFXrszzZUNy6cS23XNKIBa3IhUhY26g75NKJ85BYnPrjrTgq92gezIdaN86-0wJzQGPaK4XvEkdSR8RWbM6cUAIGwOUMOfAO-td4BWqg==&uniplatform=NZKPT
Culex tritaeniorhynchus	101.66	26.03	2021	Investigation of mosquito species and the their carryingarboviruses rates in the middle part of Yunnan, Jinsha River Basin	https://kns.cnki.net/kcms2/article/abstract?v=94FxnJrPFCueTcjpfk7rtZqbo-igWrAyDNV4KTY1MCXzW53hdhZ4UB40mhvVBng8T744bqSqJ_S7_rEXY7I0v2fWP7Sjn7kJzI8Z5AxgHAiVXXyYD9i4PO4hq8bez19d_F6bjt1HA5j-ZiDJomkdwEaw9aPTFAFZ7g1JJ3qX0Zd9RvXcxoW-rdu0MCwjAUP_Fp5vBtD_z1pDRLLO3D0tlw==&uniplatform=NZKPT
Culex tritaeniorhynchus	101.75	26.12	2021	Investigation of mosquito species and the their carryingarboviruses rates in the middle part of Yunnan, Jinsha River Basin	https://kns.cnki.net/kcms2/article/abstract?v=94FxnJrPFCueTcjpfk7rtZqbo-igWrAyDNV4KTY1MCXzW53hdhZ4UB40mhvVBng8T744bqSqJ_S7_rEXY7I0v2fWP7Sjn7kJzI8Z5AxgHAiVXXyYD9i4PO4hq8bez19d_F6bjt1HA5j-ZiDJomkdwEaw9aPTFAFZ7g1JJ3qX0Zd9RvXcxoW-rdu0MCwjAUP_Fp5vBtD_z1pDRLLO3D0tlw==&uniplatform=NZKPT
Culex tritaeniorhynchus	99.2864	28.713	2015	Isolation and identification of Nam Dinh virus in Sichuan	https://kns.cnki.net/kcms2/article/abstract?v=94FxnJrPFCv5DS4h6rnikewTI8J5egn2EJaCrCNmtdqcA0kdTno_TLUcj7eMBsKBhilUYKXGA-YCIA-HzkUt0W_U3K_XnXm3_9A6pgXWOL1CvGSJmaVNOeSzhGMa7NdwVs74ErrUVsoAJVA8VfIgG8PoOyP_mMnrxyazzn6fdjSDKGIM11x1tFpvmLjLfmYzalfoaV3o3RsfKCL7tN3OSA==&uniplatform=NZKPT
Culex tritaeniorhynchus	105.55	23.56	2021	Investigation of mosquito species composition and their carrying virusrates of important mosquito borne diseases in the part of border areas of China-Vietnam	https://kns.cnki.net/kcms2/article/abstract?v=94FxnJrPFCu_C3-MwlmufXnwgaevn0TmH20jwVLpj1mp_KUc1QBfqoZAHlNrx2V7iTKlRh0G9_X0a1BFP4d56RJPF6-78u3yvJRHe_QoMv3iGTyMMkBqJRrqKWNeN1cWIfWfxsVC3j0ZO3mGLvECyh5X9EB0ZUHLRn3OlEwvxt8m27XDC1u5629xmHzw8zsBqqNrH8PQMq-dG3oNLcaOqw==&uniplatform=NZKPT
Culex tritaeniorhynchus	105.74	23.61	2021	Investigation of mosquito species composition and their carrying virusrates of important mosquito borne diseases in the part of border areas of China-Vietnam	https://kns.cnki.net/kcms2/article/abstract?v=94FxnJrPFCu_C3-MwlmufXnwgaevn0TmH20jwVLpj1mp_KUc1QBfqoZAHlNrx2V7iTKlRh0G9_X0a1BFP4d56RJPF6-78u3yvJRHe_QoMv3iGTyMMkBqJRrqKWNeN1cWIfWfxsVC3j0ZO3mGLvECyh5X9EB0ZUHLRn3OlEwvxt8m27XDC1u5629xmHzw8zsBqqNrH8PQMq-dG3oNLcaOqw==&uniplatform=NZKPT
Culex tritaeniorhynchus	105.69	23.6	2021	Investigation of mosquito species composition and their carrying virusrates of important mosquito borne diseases in the part of border areas of China-Vietnam	https://kns.cnki.net/kcms2/article/abstract?v=94FxnJrPFCu_C3-MwlmufXnwgaevn0TmH20jwVLpj1mp_KUc1QBfqoZAHlNrx2V7iTKlRh0G9_X0a1BFP4d56RJPF6-78u3yvJRHe_QoMv3iGTyMMkBqJRrqKWNeN1cWIfWfxsVC3j0ZO3mGLvECyh5X9EB0ZUHLRn3OlEwvxt8m27XDC1u5629xmHzw8zsBqqNrH8PQMq-dG3oNLcaOqw==&uniplatform=NZKPT
Culex tritaeniorhynchus	98.8307	23.4826	2021	Investigation of the important mosquito vector species along the frontierlines in the border areas between China and Myanmar	https://kns.cnki.net/kcms2/article/abstract?v=94FxnJrPFCsfggLMiASTQEpbsxaRLHAqvJPXKnyof18njnAgLx7aA2T4f_3u--LdtVF8SImtDvGp5k8eStMnZBC_OgiMi9Xw0JKpb57a5jSujaEfg9cDB9tDmrXti8-X-1KEN3ELY9qI5lFstJdu0BKU3Nx6x2ec3TDvuqWHflhZwy1KfO_eIwvEi455q0t3CaC4rLgo6XNJn-XVgJZUjg==&uniplatform=NZKPT
Culex tritaeniorhynchus	116.496	35.3157	2022	Investigation on the habitat and resistance of Culex tritaeniorhynchus in Weishan Lake area	https://kns.cnki.net/kcms2/article/abstract?v=94FxnJrPFCtVnl_DnhXeFKWlgZWtanmbfAF9HunQz9Y3vQ5U5Ryyc-OvUstomwJgy8GdbD3aN9aj1PIpAmpiNF9Fqiijb1YxtinGqTZQvJkvWS9_FAOwJtxaxaBAeToc9tj70qC4Y2pasRUp18zeKiSWOkefNxabqj1rMinWf3bU79xdWAWbvi7T_gujJeNT&uniplatform=NZKPT&language=CHS
Culex tritaeniorhynchus	116.594	35.0346	2022	Investigation on the habitat and resistance of Culex tritaeniorhynchus in Weishan Lake area	https://kns.cnki.net/kcms2/article/abstract?v=94FxnJrPFCtVnl_DnhXeFKWlgZWtanmbfAF9HunQz9Y3vQ5U5Ryyc-OvUstomwJgy8GdbD3aN9aj1PIpAmpiNF9Fqiijb1YxtinGqTZQvJkvWS9_FAOwJtxaxaBAeToc9tj70qC4Y2pasRUp18zeKiSWOkefNxabqj1rMinWf3bU79xdWAWbvi7T_gujJeNT&uniplatform=NZKPT&language=CHS
Culex tritaeniorhynchus	117.083	34.8945	2022	Investigation on the habitat and resistance of Culex tritaeniorhynchus in Weishan Lake area	https://kns.cnki.net/kcms2/article/abstract?v=94FxnJrPFCtVnl_DnhXeFKWlgZWtanmbfAF9HunQz9Y3vQ5U5Ryyc-OvUstomwJgy8GdbD3aN9aj1PIpAmpiNF9Fqiijb1YxtinGqTZQvJkvWS9_FAOwJtxaxaBAeToc9tj70qC4Y2pasRUp18zeKiSWOkefNxabqj1rMinWf3bU79xdWAWbvi7T_gujJeNT&uniplatform=NZKPT&language=CHS
Culex tritaeniorhynchus	119.275	34.4263	2019	THE POPULATION DIFFERENTIATION OF CULEX TRITAENIORHYNCHUS INTHREE PROVINCES OF CHINA BASED ON MITOCHONDRIAL ND5 GENE	https://kns.cnki.net/kcms2/article/abstract?v=94FxnJrPFCv71xjBuy0nK6NUMemAmIohiOFbQIP9jRK-8F6cctBMN_sDc-yn_cQMp-NAxtTCIU99TUPFwax9hFzZaP1FnnDxqWyFZdyLUaTAKfndqjpU54AvVWr7EQu8nnSr46L6yCn6_QyZWxYQNff_sirlYVhuQBWLLqLlAO-Ka1za0dJwVkWEMrBYp30f&uniplatform=NZKPT&language=CHS
Culex tritaeniorhynchus	119.793	31.8814	2019	THE POPULATION DIFFERENTIATION OF CULEX TRITAENIORHYNCHUS INTHREE PROVINCES OF CHINA BASED ON MITOCHONDRIAL ND5 GENE	https://kns.cnki.net/kcms2/article/abstract?v=94FxnJrPFCv71xjBuy0nK6NUMemAmIohiOFbQIP9jRK-8F6cctBMN_sDc-yn_cQMp-NAxtTCIU99TUPFwax9hFzZaP1FnnDxqWyFZdyLUaTAKfndqjpU54AvVWr7EQu8nnSr46L6yCn6_QyZWxYQNff_sirlYVhuQBWLLqLlAO-Ka1za0dJwVkWEMrBYp30f&uniplatform=NZKPT&language=CHS
Culex tritaeniorhynchus	118.8	33.5228	2019	THE POPULATION DIFFERENTIATION OF CULEX TRITAENIORHYNCHUS INTHREE PROVINCES OF CHINA BASED ON MITOCHONDRIAL ND5 GENE	https://kns.cnki.net/kcms2/article/abstract?v=94FxnJrPFCv71xjBuy0nK6NUMemAmIohiOFbQIP9jRK-8F6cctBMN_sDc-yn_cQMp-NAxtTCIU99TUPFwax9hFzZaP1FnnDxqWyFZdyLUaTAKfndqjpU54AvVWr7EQu8nnSr46L6yCn6_QyZWxYQNff_sirlYVhuQBWLLqLlAO-Ka1za0dJwVkWEMrBYp30f&uniplatform=NZKPT&language=CHS
Culex tritaeniorhynchus	120.152	33.9006	2019	THE POPULATION DIFFERENTIATION OF CULEX TRITAENIORHYNCHUS INTHREE PROVINCES OF CHINA BASED ON MITOCHONDRIAL ND5 GENE	https://kns.cnki.net/kcms2/article/abstract?v=94FxnJrPFCv71xjBuy0nK6NUMemAmIohiOFbQIP9jRK-8F6cctBMN_sDc-yn_cQMp-NAxtTCIU99TUPFwax9hFzZaP1FnnDxqWyFZdyLUaTAKfndqjpU54AvVWr7EQu8nnSr46L6yCn6_QyZWxYQNff_sirlYVhuQBWLLqLlAO-Ka1za0dJwVkWEMrBYp30f&uniplatform=NZKPT&language=CHS
Culex tritaeniorhynchus	120.456	32.9823	2019	THE POPULATION DIFFERENTIATION OF CULEX TRITAENIORHYNCHUS INTHREE PROVINCES OF CHINA BASED ON MITOCHONDRIAL ND5 GENE	https://kns.cnki.net/kcms2/article/abstract?v=94FxnJrPFCv71xjBuy0nK6NUMemAmIohiOFbQIP9jRK-8F6cctBMN_sDc-yn_cQMp-NAxtTCIU99TUPFwax9hFzZaP1FnnDxqWyFZdyLUaTAKfndqjpU54AvVWr7EQu8nnSr46L6yCn6_QyZWxYQNff_sirlYVhuQBWLLqLlAO-Ka1za0dJwVkWEMrBYp30f&uniplatform=NZKPT&language=CHS
Culex tritaeniorhynchus	110.533	19.9724	2019	THE POPULATION DIFFERENTIATION OF CULEX TRITAENIORHYNCHUS INTHREE PROVINCES OF CHINA BASED ON MITOCHONDRIAL ND5 GENE	https://kns.cnki.net/kcms2/article/abstract?v=94FxnJrPFCv71xjBuy0nK6NUMemAmIohiOFbQIP9jRK-8F6cctBMN_sDc-yn_cQMp-NAxtTCIU99TUPFwax9hFzZaP1FnnDxqWyFZdyLUaTAKfndqjpU54AvVWr7EQu8nnSr46L6yCn6_QyZWxYQNff_sirlYVhuQBWLLqLlAO-Ka1za0dJwVkWEMrBYp30f&uniplatform=NZKPT&language=CHS
Culex tritaeniorhynchus	121.374	28.9389	2019	THE POPULATION DIFFERENTIATION OF CULEX TRITAENIORHYNCHUS INTHREE PROVINCES OF CHINA BASED ON MITOCHONDRIAL ND5 GENE	https://kns.cnki.net/kcms2/article/abstract?v=94FxnJrPFCv71xjBuy0nK6NUMemAmIohiOFbQIP9jRK-8F6cctBMN_sDc-yn_cQMp-NAxtTCIU99TUPFwax9hFzZaP1FnnDxqWyFZdyLUaTAKfndqjpU54AvVWr7EQu8nnSr46L6yCn6_QyZWxYQNff_sirlYVhuQBWLLqLlAO-Ka1za0dJwVkWEMrBYp30f&uniplatform=NZKPT&language=CHS
Culex tritaeniorhynchus	119.862	29.4391	2019	THE POPULATION DIFFERENTIATION OF CULEX TRITAENIORHYNCHUS INTHREE PROVINCES OF CHINA BASED ON MITOCHONDRIAL ND5 GENE	https://kns.cnki.net/kcms2/article/abstract?v=94FxnJrPFCv71xjBuy0nK6NUMemAmIohiOFbQIP9jRK-8F6cctBMN_sDc-yn_cQMp-NAxtTCIU99TUPFwax9hFzZaP1FnnDxqWyFZdyLUaTAKfndqjpU54AvVWr7EQu8nnSr46L6yCn6_QyZWxYQNff_sirlYVhuQBWLLqLlAO-Ka1za0dJwVkWEMrBYp30f&uniplatform=NZKPT&language=CHS
Culex tritaeniorhynchus	115.936	38.9355	2014	An analysis of adult mosquito ecological surveillance results in Hebei Province, China, 2011-2022	https://kns.cnki.net/kcms2/article/abstract?v=94FxnJrPFCuO9v5jMDEi5GQCw06EbwwIKQZi7j3RXxZj4zGMRvk11REASqjUcyXBv0tPIY_CE1fCYnmiOxX8a8phlxKSga64gYC99TdvD-VBIzgr9lUzDyuH1c2nqDcTS8q4rysOc37dMYj9l6NNdGf5WD-D9bsIKQk2YGcWIr1_QHOqRA0qZxfl0Y2upReV&uniplatform=NZKPT&language=CHS
Culex tritaeniorhynchus	116.391	37.6276	2014	An analysis of adult mosquito ecological surveillance results in Hebei Province, China, 2011-2022	https://kns.cnki.net/kcms2/article/abstract?v=94FxnJrPFCuO9v5jMDEi5GQCw06EbwwIKQZi7j3RXxZj4zGMRvk11REASqjUcyXBv0tPIY_CE1fCYnmiOxX8a8phlxKSga64gYC99TdvD-VBIzgr9lUzDyuH1c2nqDcTS8q4rysOc37dMYj9l6NNdGf5WD-D9bsIKQk2YGcWIr1_QHOqRA0qZxfl0Y2upReV&uniplatform=NZKPT&language=CHS
Culex tritaeniorhynchus	115.724	37.5136	2014	An analysis of adult mosquito ecological surveillance results in Hebei Province, China, 2011-2022	https://kns.cnki.net/kcms2/article/abstract?v=94FxnJrPFCuO9v5jMDEi5GQCw06EbwwIKQZi7j3RXxZj4zGMRvk11REASqjUcyXBv0tPIY_CE1fCYnmiOxX8a8phlxKSga64gYC99TdvD-VBIzgr9lUzDyuH1c2nqDcTS8q4rysOc37dMYj9l6NNdGf5WD-D9bsIKQk2YGcWIr1_QHOqRA0qZxfl0Y2upReV&uniplatform=NZKPT&language=CHS
Culex tritaeniorhynchus	114.383	38.3085	2014	An analysis of adult mosquito ecological surveillance results in Hebei Province, China, 2011-2022	https://kns.cnki.net/kcms2/article/abstract?v=94FxnJrPFCuO9v5jMDEi5GQCw06EbwwIKQZi7j3RXxZj4zGMRvk11REASqjUcyXBv0tPIY_CE1fCYnmiOxX8a8phlxKSga64gYC99TdvD-VBIzgr9lUzDyuH1c2nqDcTS8q4rysOc37dMYj9l6NNdGf5WD-D9bsIKQk2YGcWIr1_QHOqRA0qZxfl0Y2upReV&uniplatform=NZKPT&language=CHS
Culex tritaeniorhynchus	114.672	37.121	2014	An analysis of adult mosquito ecological surveillance results in Hebei Province, China, 2011-2022	https://kns.cnki.net/kcms2/article/abstract?v=94FxnJrPFCuO9v5jMDEi5GQCw06EbwwIKQZi7j3RXxZj4zGMRvk11REASqjUcyXBv0tPIY_CE1fCYnmiOxX8a8phlxKSga64gYC99TdvD-VBIzgr9lUzDyuH1c2nqDcTS8q4rysOc37dMYj9l6NNdGf5WD-D9bsIKQk2YGcWIr1_QHOqRA0qZxfl0Y2upReV&uniplatform=NZKPT&language=CHS
Culex tritaeniorhynchus	118.753	34.5422	2021	Mosquito density and Aedes albopictus resistance to insecticide in Lianyungang City in 2021	https://kns.cnki.net/kcms2/article/abstract?v=94FxnJrPFCteQ0BZRVx5Cb5qHhf4ElZCWIDhf0eNJ4e1m1dCMIwtjM6BAPuOfAK59Er9GmKgE61wD-K2slBS2hIvwtSLt_bqX23Jp0bPGjUavGkZCCS7VDIF_VhJd5LvMrLuS550svIDBZ_cxrTLN-5071GHP5fOqHajItQ_K4rpgVd4q1D-YJG9j6BNJuVp&uniplatform=NZKPT&language=CHS
Culex tritaeniorhynchus	119.24	34.2828	2021	Mosquito density and Aedes albopictus resistance to insecticide in Lianyungang City in 2021	https://kns.cnki.net/kcms2/article/abstract?v=94FxnJrPFCteQ0BZRVx5Cb5qHhf4ElZCWIDhf0eNJ4e1m1dCMIwtjM6BAPuOfAK59Er9GmKgE61wD-K2slBS2hIvwtSLt_bqX23Jp0bPGjUavGkZCCS7VDIF_VhJd5LvMrLuS550svIDBZ_cxrTLN-5071GHP5fOqHajItQ_K4rpgVd4q1D-YJG9j6BNJuVp&uniplatform=NZKPT&language=CHS
Culex tritaeniorhynchus	119.316	34.0867	2021	Mosquito density and Aedes albopictus resistance to insecticide in Lianyungang City in 2021	https://kns.cnki.net/kcms2/article/abstract?v=94FxnJrPFCteQ0BZRVx5Cb5qHhf4ElZCWIDhf0eNJ4e1m1dCMIwtjM6BAPuOfAK59Er9GmKgE61wD-K2slBS2hIvwtSLt_bqX23Jp0bPGjUavGkZCCS7VDIF_VhJd5LvMrLuS550svIDBZ_cxrTLN-5071GHP5fOqHajItQ_K4rpgVd4q1D-YJG9j6BNJuVp&uniplatform=NZKPT&language=CHS
Culex tritaeniorhynchus	118.883	32.3	2022	MOSQUITO POPULATIONS MONITORING FOR ARBOVIRUS INFECTION IN LIVESTOCK SHEDS IN JIANGSU PROVINCE IN 2022	https://kns.cnki.net/kcms2/article/abstract?v=94FxnJrPFCtXkJ1sTCPQ5KbjxT1-kkeDL4d3UZ29CtTAf721pIPdU0PPxAyUyBww0rRk0r1jVGYVbHoNfkNRmGTn17ZjIBzYwtaAvRtiTA-GyvVC4FICCI794hhthlQZUVT64nR7FbG7Ta1z9X5RU0DlKlxJ6iOGyYyzYSG9WIlbhFGeUn-ImhQzKgIali3V&uniplatform=NZKPT&language=CHS
Culex tritaeniorhynchus	118.417	33.9667	2022	MOSQUITO POPULATIONS MONITORING FOR ARBOVIRUS INFECTION IN LIVESTOCK SHEDS IN JIANGSU PROVINCE IN 2022	https://kns.cnki.net/kcms2/article/abstract?v=94FxnJrPFCtXkJ1sTCPQ5KbjxT1-kkeDL4d3UZ29CtTAf721pIPdU0PPxAyUyBww0rRk0r1jVGYVbHoNfkNRmGTn17ZjIBzYwtaAvRtiTA-GyvVC4FICCI794hhthlQZUVT64nR7FbG7Ta1z9X5RU0DlKlxJ6iOGyYyzYSG9WIlbhFGeUn-ImhQzKgIali3V&uniplatform=NZKPT&language=CHS
Culex tritaeniorhynchus	118.183	33.8833	2022	MOSQUITO POPULATIONS MONITORING FOR ARBOVIRUS INFECTION IN LIVESTOCK SHEDS IN JIANGSU PROVINCE IN 2022	https://kns.cnki.net/kcms2/article/abstract?v=94FxnJrPFCtXkJ1sTCPQ5KbjxT1-kkeDL4d3UZ29CtTAf721pIPdU0PPxAyUyBww0rRk0r1jVGYVbHoNfkNRmGTn17ZjIBzYwtaAvRtiTA-GyvVC4FICCI794hhthlQZUVT64nR7FbG7Ta1z9X5RU0DlKlxJ6iOGyYyzYSG9WIlbhFGeUn-ImhQzKgIali3V&uniplatform=NZKPT&language=CHS
Culex tritaeniorhynchus	118.283	34.05	2022	MOSQUITO POPULATIONS MONITORING FOR ARBOVIRUS INFECTION IN LIVESTOCK SHEDS IN JIANGSU PROVINCE IN 2022	https://kns.cnki.net/kcms2/article/abstract?v=94FxnJrPFCtXkJ1sTCPQ5KbjxT1-kkeDL4d3UZ29CtTAf721pIPdU0PPxAyUyBww0rRk0r1jVGYVbHoNfkNRmGTn17ZjIBzYwtaAvRtiTA-GyvVC4FICCI794hhthlQZUVT64nR7FbG7Ta1z9X5RU0DlKlxJ6iOGyYyzYSG9WIlbhFGeUn-ImhQzKgIali3V&uniplatform=NZKPT&language=CHS
Culex tritaeniorhynchus	118.333	34.05	2022	MOSQUITO POPULATIONS MONITORING FOR ARBOVIRUS INFECTION IN LIVESTOCK SHEDS IN JIANGSU PROVINCE IN 2022	https://kns.cnki.net/kcms2/article/abstract?v=94FxnJrPFCtXkJ1sTCPQ5KbjxT1-kkeDL4d3UZ29CtTAf721pIPdU0PPxAyUyBww0rRk0r1jVGYVbHoNfkNRmGTn17ZjIBzYwtaAvRtiTA-GyvVC4FICCI794hhthlQZUVT64nR7FbG7Ta1z9X5RU0DlKlxJ6iOGyYyzYSG9WIlbhFGeUn-ImhQzKgIali3V&uniplatform=NZKPT&language=CHS
Culex tritaeniorhynchus	119.25	34.5167	2022	MOSQUITO POPULATIONS MONITORING FOR ARBOVIRUS INFECTION IN LIVESTOCK SHEDS IN JIANGSU PROVINCE IN 2022	https://kns.cnki.net/kcms2/article/abstract?v=94FxnJrPFCtXkJ1sTCPQ5KbjxT1-kkeDL4d3UZ29CtTAf721pIPdU0PPxAyUyBww0rRk0r1jVGYVbHoNfkNRmGTn17ZjIBzYwtaAvRtiTA-GyvVC4FICCI794hhthlQZUVT64nR7FbG7Ta1z9X5RU0DlKlxJ6iOGyYyzYSG9WIlbhFGeUn-ImhQzKgIali3V&uniplatform=NZKPT&language=CHS
Culex tritaeniorhynchus	119.372	32.1315	2022	MOSQUITO POPULATIONS MONITORING FOR ARBOVIRUS INFECTION IN LIVESTOCK SHEDS IN JIANGSU PROVINCE IN 2022	https://kns.cnki.net/kcms2/article/abstract?v=94FxnJrPFCtXkJ1sTCPQ5KbjxT1-kkeDL4d3UZ29CtTAf721pIPdU0PPxAyUyBww0rRk0r1jVGYVbHoNfkNRmGTn17ZjIBzYwtaAvRtiTA-GyvVC4FICCI794hhthlQZUVT64nR7FbG7Ta1z9X5RU0DlKlxJ6iOGyYyzYSG9WIlbhFGeUn-ImhQzKgIali3V&uniplatform=NZKPT&language=CHS
Culex tritaeniorhynchus	120.055	32.4314	2022	MOSQUITO POPULATIONS MONITORING FOR ARBOVIRUS INFECTION IN LIVESTOCK SHEDS IN JIANGSU PROVINCE IN 2022	https://kns.cnki.net/kcms2/article/abstract?v=94FxnJrPFCtXkJ1sTCPQ5KbjxT1-kkeDL4d3UZ29CtTAf721pIPdU0PPxAyUyBww0rRk0r1jVGYVbHoNfkNRmGTn17ZjIBzYwtaAvRtiTA-GyvVC4FICCI794hhthlQZUVT64nR7FbG7Ta1z9X5RU0DlKlxJ6iOGyYyzYSG9WIlbhFGeUn-ImhQzKgIali3V&uniplatform=NZKPT&language=CHS
Culex tritaeniorhynchus	118.893	32.2984	2021	Mosquito vector surveillance results and pathogenic research in Nanjing in 2021	https://kns.cnki.net/kcms2/article/abstract?v=94FxnJrPFCuCNKPdn9pcfkMHMH5XCTzyCuJI-EjcSvi__yGl3dxUlW1EQE3p-apeg_cqMkhjXR50dgCry6K7Ujdte9W7XFiJxvj_UKlPm8gnzULMKcRiThNtPUz9TBVJ9WUnZKlE2_MzUTmxKAXhRJLllQL5jUv_CB7RSlp3dBR5_QoWJsSesST_Pqgiz10jYwppK3pAGqmDENCrwqMwDg==&uniplatform=NZKPT
Culex tritaeniorhynchus	116.605	35.4496	2023	Population genetic diversity of Culex tritaeniorhynchus in Jining City of Shandong Province based on the mitochondrial cytochrome C oxidaseⅠgene	https://www.zgxfzz.com/EN/Y2024/V36/I5/466
Culex tritaeniorhynchus	117.173	35.7167	2023	Population genetic diversity of Culex tritaeniorhynchus in Jining City of Shandong Province based on the mitochondrial cytochrome C oxidaseⅠgene	https://www.zgxfzz.com/EN/Y2024/V36/I5/466
Culex tritaeniorhynchus	116.339	35.4332	2023	Population genetic diversity of Culex tritaeniorhynchus in Jining City of Shandong Province based on the mitochondrial cytochrome C oxidaseⅠgene	https://www.zgxfzz.com/EN/Y2024/V36/I5/466
Culex tritaeniorhynchus	117.106	35.1497	2023	Population genetic diversity of Culex tritaeniorhynchus in Jining City of Shandong Province based on the mitochondrial cytochrome C oxidaseⅠgene	https://www.zgxfzz.com/EN/Y2024/V36/I5/466
Culex tritaeniorhynchus	116.839	35.5998	2023	Population genetic diversity of Culex tritaeniorhynchus in Jining City of Shandong Province based on the mitochondrial cytochrome C oxidaseⅠgene	https://www.zgxfzz.com/EN/Y2024/V36/I5/466
Culex tritaeniorhynchus	116.939	35.4663	2023	Population genetic diversity of Culex tritaeniorhynchus in Jining City of Shandong Province based on the mitochondrial cytochrome C oxidaseⅠgene	https://www.zgxfzz.com/EN/Y2024/V36/I5/466
Culex tritaeniorhynchus	116.406	35.5	2023	Population genetic diversity of Culex tritaeniorhynchus in Jining City of Shandong Province based on the mitochondrial cytochrome C oxidaseⅠgene	https://www.zgxfzz.com/EN/Y2024/V36/I5/466
Culex tritaeniorhynchus	100.442	24.8574	2022-2023	Species composition and distribution of mosquito in residential areas ofthe Yuanjiang River-Red River basin in Yunnan Province,China	https://kns.cnki.net/kcms2/article/abstract?v=94FxnJrPFCuEZ5mWgSpnGLBbzpmVmXW08O91Hgsaetja5_Ji6DUh9Sr5JRH35MG5OQ6p2BUg7Cnznsa59N6yYPAb1BXNfW4sJ4nLc_kIkadQ5gBne8rgFG-b-dp8VhVvcc0XylRP0fUKt4ii4L-o4vUeiU4E6jJ5MmnBOG6MqYKwro4eKdQW8oW35C63GmpJ&uniplatform=NZKPT&language=CHS
Culex tritaeniorhynchus	100.516	25.0148	2022-2023	Species composition and distribution of mosquito in residential areas ofthe Yuanjiang River-Red River basin in Yunnan Province,China	https://kns.cnki.net/kcms2/article/abstract?v=94FxnJrPFCuEZ5mWgSpnGLBbzpmVmXW08O91Hgsaetja5_Ji6DUh9Sr5JRH35MG5OQ6p2BUg7Cnznsa59N6yYPAb1BXNfW4sJ4nLc_kIkadQ5gBne8rgFG-b-dp8VhVvcc0XylRP0fUKt4ii4L-o4vUeiU4E6jJ5MmnBOG6MqYKwro4eKdQW8oW35C63GmpJ&uniplatform=NZKPT&language=CHS
Culex tritaeniorhynchus	101.578	24.0339	2022-2023	Species composition and distribution of mosquito in residential areas ofthe Yuanjiang River-Red River basin in Yunnan Province,China	https://kns.cnki.net/kcms2/article/abstract?v=94FxnJrPFCuEZ5mWgSpnGLBbzpmVmXW08O91Hgsaetja5_Ji6DUh9Sr5JRH35MG5OQ6p2BUg7Cnznsa59N6yYPAb1BXNfW4sJ4nLc_kIkadQ5gBne8rgFG-b-dp8VhVvcc0XylRP0fUKt4ii4L-o4vUeiU4E6jJ5MmnBOG6MqYKwro4eKdQW8oW35C63GmpJ&uniplatform=NZKPT&language=CHS
Culex tritaeniorhynchus	101.576	24.0278	2022-2023	Species composition and distribution of mosquito in residential areas ofthe Yuanjiang River-Red River basin in Yunnan Province,China	https://kns.cnki.net/kcms2/article/abstract?v=94FxnJrPFCuEZ5mWgSpnGLBbzpmVmXW08O91Hgsaetja5_Ji6DUh9Sr5JRH35MG5OQ6p2BUg7Cnznsa59N6yYPAb1BXNfW4sJ4nLc_kIkadQ5gBne8rgFG-b-dp8VhVvcc0XylRP0fUKt4ii4L-o4vUeiU4E6jJ5MmnBOG6MqYKwro4eKdQW8oW35C63GmpJ&uniplatform=NZKPT&language=CHS
Culex tritaeniorhynchus	103.277	23.0556	2022-2023	Species composition and distribution of mosquito in residential areas ofthe Yuanjiang River-Red River basin in Yunnan Province,China	https://kns.cnki.net/kcms2/article/abstract?v=94FxnJrPFCuEZ5mWgSpnGLBbzpmVmXW08O91Hgsaetja5_Ji6DUh9Sr5JRH35MG5OQ6p2BUg7Cnznsa59N6yYPAb1BXNfW4sJ4nLc_kIkadQ5gBne8rgFG-b-dp8VhVvcc0XylRP0fUKt4ii4L-o4vUeiU4E6jJ5MmnBOG6MqYKwro4eKdQW8oW35C63GmpJ&uniplatform=NZKPT&language=CHS
Culex tritaeniorhynchus	104.231	22.8535	2022-2023	Species composition and distribution of mosquito in residential areas ofthe Yuanjiang River-Red River basin in Yunnan Province,China	https://kns.cnki.net/kcms2/article/abstract?v=94FxnJrPFCuEZ5mWgSpnGLBbzpmVmXW08O91Hgsaetja5_Ji6DUh9Sr5JRH35MG5OQ6p2BUg7Cnznsa59N6yYPAb1BXNfW4sJ4nLc_kIkadQ5gBne8rgFG-b-dp8VhVvcc0XylRP0fUKt4ii4L-o4vUeiU4E6jJ5MmnBOG6MqYKwro4eKdQW8oW35C63GmpJ&uniplatform=NZKPT&language=CHS
Culex tritaeniorhynchus	104.204	22.8836	2022-2023	Species composition and distribution of mosquito in residential areas ofthe Yuanjiang River-Red River basin in Yunnan Province,China	https://kns.cnki.net/kcms2/article/abstract?v=94FxnJrPFCuEZ5mWgSpnGLBbzpmVmXW08O91Hgsaetja5_Ji6DUh9Sr5JRH35MG5OQ6p2BUg7Cnznsa59N6yYPAb1BXNfW4sJ4nLc_kIkadQ5gBne8rgFG-b-dp8VhVvcc0XylRP0fUKt4ii4L-o4vUeiU4E6jJ5MmnBOG6MqYKwro4eKdQW8oW35C63GmpJ&uniplatform=NZKPT&language=CHS
Culex tritaeniorhynchus	104.51	22.903	2022-2023	Species composition and distribution of mosquito in residential areas ofthe Yuanjiang River-Red River basin in Yunnan Province,China	https://kns.cnki.net/kcms2/article/abstract?v=94FxnJrPFCuEZ5mWgSpnGLBbzpmVmXW08O91Hgsaetja5_Ji6DUh9Sr5JRH35MG5OQ6p2BUg7Cnznsa59N6yYPAb1BXNfW4sJ4nLc_kIkadQ5gBne8rgFG-b-dp8VhVvcc0XylRP0fUKt4ii4L-o4vUeiU4E6jJ5MmnBOG6MqYKwro4eKdQW8oW35C63GmpJ&uniplatform=NZKPT&language=CHS
Culex tritaeniorhynchus	104.487	22.9283	2022-2023	Species composition and distribution of mosquito in residential areas ofthe Yuanjiang River-Red River basin in Yunnan Province,China	https://kns.cnki.net/kcms2/article/abstract?v=94FxnJrPFCuEZ5mWgSpnGLBbzpmVmXW08O91Hgsaetja5_Ji6DUh9Sr5JRH35MG5OQ6p2BUg7Cnznsa59N6yYPAb1BXNfW4sJ4nLc_kIkadQ5gBne8rgFG-b-dp8VhVvcc0XylRP0fUKt4ii4L-o4vUeiU4E6jJ5MmnBOG6MqYKwro4eKdQW8oW35C63GmpJ&uniplatform=NZKPT&language=CHS
Culex tritaeniorhynchus	103.136	26.0986	2016	Molecular characteristics of japanese encephalitis virus carried by Culextritaeniorhynchus in Dongchuan District, Kunming City, Yunnan Province	https://kns.cnki.net/kcms2/article/abstract?v=94FxnJrPFCtbnuQNZlcxHItkrAvJ5nq5uOp2trmqA-H3zLOwianyjqORYMZW6WEVQFm4mDlFhDLNAkgS4lO7k3qGarRTZXHsK4E3xwt31nwmkxLoAYeoqP2O4nflB0NNrxPsfulh1S1BbAAUyRBLWu3sj9Jnbdp3AwyBmJUCoWnEgbi1g_4ZPiNZtCHlq1LE&uniplatform=NZKPT&language=CHS
Culex tritaeniorhynchus	102.771	24.9198	2016	Molecular characteristics of japanese encephalitis virus carried by Culextritaeniorhynchus in Dongchuan District, Kunming City, Yunnan Province	https://kns.cnki.net/kcms2/article/abstract?v=94FxnJrPFCtbnuQNZlcxHItkrAvJ5nq5uOp2trmqA-H3zLOwianyjqORYMZW6WEVQFm4mDlFhDLNAkgS4lO7k3qGarRTZXHsK4E3xwt31nwmkxLoAYeoqP2O4nflB0NNrxPsfulh1S1BbAAUyRBLWu3sj9Jnbdp3AwyBmJUCoWnEgbi1g_4ZPiNZtCHlq1LE&uniplatform=NZKPT&language=CHS
Culex tritaeniorhynchus	118.545	33.012	2022	Ecological monitoring on adult mosquitoes in the Nanjing metropolitan area in 2022	https://kns.cnki.net/kcms2/article/abstract?v=94FxnJrPFCtBYW2sbssRh3fR757bdK2bldO_r-JT4uNFPh0UtR6JP7X1W9cYi8-BAvDd4KLbnMmNlVjJBomHLmbjr0fZDqAjmUaxfrADSjWEOsPEANKa5XMvLwWFvi0PiG8bqocqooDu_gCetNValMdxjkvF2qPuCfHKU3tX5ZazNOWwUN6j2MshQxJHXm1f&uniplatform=NZKPT&language=CHS
Culex tritaeniorhynchus	118.821	32.3225	2022	Ecological monitoring on adult mosquitoes in the Nanjing metropolitan area in 2022	https://kns.cnki.net/kcms2/article/abstract?v=94FxnJrPFCtBYW2sbssRh3fR757bdK2bldO_r-JT4uNFPh0UtR6JP7X1W9cYi8-BAvDd4KLbnMmNlVjJBomHLmbjr0fZDqAjmUaxfrADSjWEOsPEANKa5XMvLwWFvi0PiG8bqocqooDu_gCetNValMdxjkvF2qPuCfHKU3tX5ZazNOWwUN6j2MshQxJHXm1f&uniplatform=NZKPT&language=CHS
Culex tritaeniorhynchus	119.028	31.651	2022	Ecological monitoring on adult mosquitoes in the Nanjing metropolitan area in 2022	https://kns.cnki.net/kcms2/article/abstract?v=94FxnJrPFCtBYW2sbssRh3fR757bdK2bldO_r-JT4uNFPh0UtR6JP7X1W9cYi8-BAvDd4KLbnMmNlVjJBomHLmbjr0fZDqAjmUaxfrADSjWEOsPEANKa5XMvLwWFvi0PiG8bqocqooDu_gCetNValMdxjkvF2qPuCfHKU3tX5ZazNOWwUN6j2MshQxJHXm1f&uniplatform=NZKPT&language=CHS
Culex tritaeniorhynchus	118.842	31.5581	2022	Ecological monitoring on adult mosquitoes in the Nanjing metropolitan area in 2022	https://kns.cnki.net/kcms2/article/abstract?v=94FxnJrPFCtBYW2sbssRh3fR757bdK2bldO_r-JT4uNFPh0UtR6JP7X1W9cYi8-BAvDd4KLbnMmNlVjJBomHLmbjr0fZDqAjmUaxfrADSjWEOsPEANKa5XMvLwWFvi0PiG8bqocqooDu_gCetNValMdxjkvF2qPuCfHKU3tX5ZazNOWwUN6j2MshQxJHXm1f&uniplatform=NZKPT&language=CHS
Culex tritaeniorhynchus	110.074	19.3084	2022-2023	Population genetic structure of Culex tritaeniorhynchus in different types of climatic zones in China	https://link.springer.com/article/10.1186/s12864-024-10589-4#Sec20
Culex tritaeniorhynchus	110.454	19.2484	2022-2023	Population genetic structure of Culex tritaeniorhynchus in different types of climatic zones in China	https://link.springer.com/article/10.1186/s12864-024-10589-4#Sec20
Culex tritaeniorhynchus	100.761	21.9572	2022-2023	Population genetic structure of Culex tritaeniorhynchus in different types of climatic zones in China	https://link.springer.com/article/10.1186/s12864-024-10589-4#Sec20
Culex tritaeniorhynchus	110.344	19.948	2022-2023	Population genetic structure of Culex tritaeniorhynchus in different types of climatic zones in China	https://link.springer.com/article/10.1186/s12864-024-10589-4#Sec20
Culex tritaeniorhynchus	113.605	23.5172	2022-2023	Population genetic structure of Culex tritaeniorhynchus in different types of climatic zones in China	https://link.springer.com/article/10.1186/s12864-024-10589-4#Sec20
Culex tritaeniorhynchus	112.956	28.2265	2022-2023	Population genetic structure of Culex tritaeniorhynchus in different types of climatic zones in China	https://link.springer.com/article/10.1186/s12864-024-10589-4#Sec20
Culex tritaeniorhynchus	116.516	35.4497	2022-2023	Population genetic structure of Culex tritaeniorhynchus in different types of climatic zones in China	https://link.springer.com/article/10.1186/s12864-024-10589-4#Sec20
Culex tritaeniorhynchus	117.365	34.7803	2022-2023	Population genetic structure of Culex tritaeniorhynchus in different types of climatic zones in China	https://link.springer.com/article/10.1186/s12864-024-10589-4#Sec20
Culex tritaeniorhynchus	117.956	36.7302	2022-2023	Population genetic structure of Culex tritaeniorhynchus in different types of climatic zones in China	https://link.springer.com/article/10.1186/s12864-024-10589-4#Sec20
Culex tritaeniorhynchus	116.186	39.7513	2022-2023	Population genetic structure of Culex tritaeniorhynchus in different types of climatic zones in China	https://link.springer.com/article/10.1186/s12864-024-10589-4#Sec20
Culex tritaeniorhynchus	106.83	27.5365	2021	The identification and genetic characteristics of Quang Binh virus from field-captured Culex tritaeniorhynchus (Diptera: Culicidae) from Guizhou Province, China	https://parasitesandvectors.biomedcentral.com/articles/10.1186/s13071-023-05938-3#availability-of-data-and-materials
Culex tritaeniorhynchus	105.697	28.59	2021	The identification and genetic characteristics of Quang Binh virus from field-captured Culex tritaeniorhynchus (Diptera: Culicidae) from Guizhou Province, China	https://parasitesandvectors.biomedcentral.com/articles/10.1186/s13071-023-05938-3#availability-of-data-and-materials
Culex tritaeniorhynchus	106.826	28.1334	2021	The identification and genetic characteristics of Quang Binh virus from field-captured Culex tritaeniorhynchus (Diptera: Culicidae) from Guizhou Province, China	https://parasitesandvectors.biomedcentral.com/articles/10.1186/s13071-023-05938-3#availability-of-data-and-materials
Culex tritaeniorhynchus	108.12	28.2641	2021	The identification and genetic characteristics of Quang Binh virus from field-captured Culex tritaeniorhynchus (Diptera: Culicidae) from Guizhou Province, China	https://parasitesandvectors.biomedcentral.com/articles/10.1186/s13071-023-05938-3#availability-of-data-and-materials
Culex tritaeniorhynchus	108.839	27.6996	2021	The identification and genetic characteristics of Quang Binh virus from field-captured Culex tritaeniorhynchus (Diptera: Culicidae) from Guizhou Province, China	https://parasitesandvectors.biomedcentral.com/articles/10.1186/s13071-023-05938-3#availability-of-data-and-materials
Culex tritaeniorhynchus	107.81	26.3145	2021	The identification and genetic characteristics of Quang Binh virus from field-captured Culex tritaeniorhynchus (Diptera: Culicidae) from Guizhou Province, China	https://parasitesandvectors.biomedcentral.com/articles/10.1186/s13071-023-05938-3#availability-of-data-and-materials
Culex tritaeniorhynchus	105.65	25.3864	2021	The identification and genetic characteristics of Quang Binh virus from field-captured Culex tritaeniorhynchus (Diptera: Culicidae) from Guizhou Province, China	https://parasitesandvectors.biomedcentral.com/articles/10.1186/s13071-023-05938-3#availability-of-data-and-materials
Culex tritaeniorhynchus	105.443	25.0981	2021	The identification and genetic characteristics of Quang Binh virus from field-captured Culex tritaeniorhynchus (Diptera: Culicidae) from Guizhou Province, China	https://parasitesandvectors.biomedcentral.com/articles/10.1186/s13071-023-05938-3#availability-of-data-and-materials
Culex tritaeniorhynchus	106.1	25.1782	2021	The identification and genetic characteristics of Quang Binh virus from field-captured Culex tritaeniorhynchus (Diptera: Culicidae) from Guizhou Province, China	https://parasitesandvectors.biomedcentral.com/articles/10.1186/s13071-023-05938-3#availability-of-data-and-materials
Culex tritaeniorhynchus	105.305	27.2984	2021	The identification and genetic characteristics of Quang Binh virus from field-captured Culex tritaeniorhynchus (Diptera: Culicidae) from Guizhou Province, China	https://parasitesandvectors.biomedcentral.com/articles/10.1186/s13071-023-05938-3#availability-of-data-and-materials
Culex tritaeniorhynchus	106.032	27.0086	2021	The identification and genetic characteristics of Quang Binh virus from field-captured Culex tritaeniorhynchus (Diptera: Culicidae) from Guizhou Province, China	https://parasitesandvectors.biomedcentral.com/articles/10.1186/s13071-023-05938-3#availability-of-data-and-materials
Culex tritaeniorhynchus	107.87	25.9832	2021	The identification and genetic characteristics of Quang Binh virus from field-captured Culex tritaeniorhynchus (Diptera: Culicidae) from Guizhou Province, China	https://parasitesandvectors.biomedcentral.com/articles/10.1186/s13071-023-05938-3#availability-of-data-and-materials
Culex tritaeniorhynchus	107.887	25.4108	2021	The identification and genetic characteristics of Quang Binh virus from field-captured Culex tritaeniorhynchus (Diptera: Culicidae) from Guizhou Province, China	https://parasitesandvectors.biomedcentral.com/articles/10.1186/s13071-023-05938-3#availability-of-data-and-materials
Culex tritaeniorhynchus	109.137	26.2312	2021	The identification and genetic characteristics of Quang Binh virus from field-captured Culex tritaeniorhynchus (Diptera: Culicidae) from Guizhou Province, China	https://parasitesandvectors.biomedcentral.com/articles/10.1186/s13071-023-05938-3#availability-of-data-and-materials
Culex tritaeniorhynchus	108.521	25.9319	2021	The identification and genetic characteristics of Quang Binh virus from field-captured Culex tritaeniorhynchus (Diptera: Culicidae) from Guizhou Province, China	https://parasitesandvectors.biomedcentral.com/articles/10.1186/s13071-023-05938-3#availability-of-data-and-materials
Culex tritaeniorhynchus	102.086	23.5144	2020	Persistence of Tembusu Virus in Culex tritaeniorhynchus in Yunnan Province, China	https://www.mdpi.com/2076-0817/12/3/490
Culex tritaeniorhynchus	102.701	23.6139	2016	Metavirome Analysis of Culex tritaeniorhynchus Reveals Novel Japanese Encephalitis Virus and Chikungunya Virus	https://www.frontiersin.org/journals/cellular-and-infection-microbiology/articles/10.3389/fcimb.2022.938576/full
Culex tritaeniorhynchus	119.986	29.1663	2018	Field evaluation of two mosquito traps in Zhejiang Province, China	https://www.nature.com/articles/s41598-020-80618-1
Culex tritaeniorhynchus	120.041	29.2709	2018	Field evaluation of two mosquito traps in Zhejiang Province, China	https://www.nature.com/articles/s41598-020-80618-1
Culex tritaeniorhynchus	120.085	29.3198	2018	Field evaluation of two mosquito traps in Zhejiang Province, China	https://www.nature.com/articles/s41598-020-80618-1
Culex tritaeniorhynchus	120.055	29.3192	2018	Field evaluation of two mosquito traps in Zhejiang Province, China	https://www.nature.com/articles/s41598-020-80618-1
Culex tritaeniorhynchus	120.074	29.373	2018	Field evaluation of two mosquito traps in Zhejiang Province, China	https://www.nature.com/articles/s41598-020-80618-1
Culex tritaeniorhynchus	110.055	23.3475	2021	Spatial relationship among the density of Culex tritaeniorhynchus, Anopheles sinensis, human dwellings and pigsty in Guangxi, China: modelling study	https://link.springer.com/article/10.1007/s42690-022-00752-3#Sec3
Culex tritaeniorhynchus	113.126	35.7988	2005-2009	Spatial statistical and environmental correlation analyses on vector density, vector infection index and Japanese encephalitis cases at the village and pigsty levels in Liyi County, Shanxi Province, China	https://link.springer.com/article/10.1186/s13071-022-05305-8#Sec25
Culex tritaeniorhynchus	105.08	29.6472	2023	Detection of Target Site Mutations in the Acetylcholinesterase and Voltage-Gated Sodium Channel in Field Populations of Culex quinquefasciatus and Cx. tritaeniorhynchus From Southern Sichuan Region of China	https://meridian.allenpress.com/jamca/article/39/1/57/490678/Detection-of-Target-Site-Mutations-in-the
Culex tritaeniorhynchus	105.023	29.6474	2023	Detection of Target Site Mutations in the Acetylcholinesterase and Voltage-Gated Sodium Channel in Field Populations of Culex quinquefasciatus and Cx. tritaeniorhynchus From Southern Sichuan Region of China	https://meridian.allenpress.com/jamca/article/39/1/57/490678/Detection-of-Target-Site-Mutations-in-the
Culex tritaeniorhynchus	105.525	29.5325	2023	Detection of Target Site Mutations in the Acetylcholinesterase and Voltage-Gated Sodium Channel in Field Populations of Culex quinquefasciatus and Cx. tritaeniorhynchus From Southern Sichuan Region of China	https://meridian.allenpress.com/jamca/article/39/1/57/490678/Detection-of-Target-Site-Mutations-in-the
Culex tritaeniorhynchus	104.664	29.5238	2023	Detection of Target Site Mutations in the Acetylcholinesterase and Voltage-Gated Sodium Channel in Field Populations of Culex quinquefasciatus and Cx. tritaeniorhynchus From Southern Sichuan Region of China	https://meridian.allenpress.com/jamca/article/39/1/57/490678/Detection-of-Target-Site-Mutations-in-the
Culex tritaeniorhynchus	104.859	29.7705	2023	Detection of Target Site Mutations in the Acetylcholinesterase and Voltage-Gated Sodium Channel in Field Populations of Culex quinquefasciatus and Cx. tritaeniorhynchus From Southern Sichuan Region of China	https://meridian.allenpress.com/jamca/article/39/1/57/490678/Detection-of-Target-Site-Mutations-in-the
Culex tritaeniorhynchus	104.703	23.1259	2020	Survey of mosquito species and mosquito-borne viruses in residential areas along the Sino–Vietnam border in Yunnan Province in China	https://www.frontiersin.org/journals/microbiology/articles/10.3389/fmicb.2023.1105786/full
Culex tritaeniorhynchus	105.162	23.3598	2020	Survey of mosquito species and mosquito-borne viruses in residential areas along the Sino–Vietnam border in Yunnan Province in China	https://www.frontiersin.org/journals/microbiology/articles/10.3389/fmicb.2023.1105786/full
Culex tritaeniorhynchus	104.897	23.2251	2020	Survey of mosquito species and mosquito-borne viruses in residential areas along the Sino–Vietnam border in Yunnan Province in China	https://www.frontiersin.org/journals/microbiology/articles/10.3389/fmicb.2023.1105786/full
Culex tritaeniorhynchus	104.844	22.9363	2020	Survey of mosquito species and mosquito-borne viruses in residential areas along the Sino–Vietnam border in Yunnan Province in China	https://www.frontiersin.org/journals/microbiology/articles/10.3389/fmicb.2023.1105786/full
Culex tritaeniorhynchus	104.719	22.8756	2020	Survey of mosquito species and mosquito-borne viruses in residential areas along the Sino–Vietnam border in Yunnan Province in China	https://www.frontiersin.org/journals/microbiology/articles/10.3389/fmicb.2023.1105786/full
Culex tritaeniorhynchus	122.29	29.9762	2021	Meta-Viromic Sequencing Reveals Virome Characteristics of Mosquitoes and Culicoides on Zhoushan Island, China	https://journals.asm.org/doi/full/10.1128/spectrum.02688-22
Culex tritaeniorhynchus	119.563	25.4736	2019	Genotype Change in Circulating JEV Strains in Fujian Province, China	https://www.mdpi.com/1999-4915/15/9/1822#app1-viruses-15-01822
Culex tritaeniorhynchus	117.438	26.1747	2019	Genotype Change in Circulating JEV Strains in Fujian Province, China	https://www.mdpi.com/1999-4915/15/9/1822#app1-viruses-15-01822
Culex tritaeniorhynchus	118.701	27.4922	2019	Genotype Change in Circulating JEV Strains in Fujian Province, China	https://www.mdpi.com/1999-4915/15/9/1822#app1-viruses-15-01822
Culex tritaeniorhynchus	118.585	28.123	2019	Genotype Change in Circulating JEV Strains in Fujian Province, China	https://www.mdpi.com/1999-4915/15/9/1822#app1-viruses-15-01822
Culex tritaeniorhynchus	110.07	19.31	2022-2023	Population genetic structure of Culex tritaeniorhynchus in different types of climatic zones in China	https://link.springer.com/article/10.1186/s12864-024-10589-4#MOESM1
Culex tritaeniorhynchus	110.45	19.25	2022-2023	Population genetic structure of Culex tritaeniorhynchus in different types of climatic zones in China	https://link.springer.com/article/10.1186/s12864-024-10589-4#MOESM1
Culex tritaeniorhynchus	100.76	21.96	2022-2023	Population genetic structure of Culex tritaeniorhynchus in different types of climatic zones in China	https://link.springer.com/article/10.1186/s12864-024-10589-4#MOESM1
Culex tritaeniorhynchus	110.34	19.95	2022-2023	Population genetic structure of Culex tritaeniorhynchus in different types of climatic zones in China	https://link.springer.com/article/10.1186/s12864-024-10589-4#MOESM1
Culex tritaeniorhynchus	113.6	23.52	2022-2023	Population genetic structure of Culex tritaeniorhynchus in different types of climatic zones in China	https://link.springer.com/article/10.1186/s12864-024-10589-4#MOESM1
Culex tritaeniorhynchus	112.95	28.23	2022-2023	Population genetic structure of Culex tritaeniorhynchus in different types of climatic zones in China	https://link.springer.com/article/10.1186/s12864-024-10589-4#MOESM1
Culex tritaeniorhynchus	116.51	35.45	2022-2023	Population genetic structure of Culex tritaeniorhynchus in different types of climatic zones in China	https://link.springer.com/article/10.1186/s12864-024-10589-4#MOESM1
Culex tritaeniorhynchus	117.36	34.78	2022-2023	Population genetic structure of Culex tritaeniorhynchus in different types of climatic zones in China	https://link.springer.com/article/10.1186/s12864-024-10589-4#MOESM1
Culex tritaeniorhynchus	117.95	36.73	2022-2023	Population genetic structure of Culex tritaeniorhynchus in different types of climatic zones in China	https://link.springer.com/article/10.1186/s12864-024-10589-4#MOESM1
Culex tritaeniorhynchus	116.18	39.75	2022-2023	Population genetic structure of Culex tritaeniorhynchus in different types of climatic zones in China	https://link.springer.com/article/10.1186/s12864-024-10589-4#MOESM1
Culex tritaeniorhynchus	118.575	37.5723	2021	Metagenomic sequencing reveals viral diversity of mosquitoes from Shandong Province, China	https://journals.asm.org/doi/full/10.1128/spectrum.03932-23
Culex tritaeniorhynchus	117.157	37.3091	2021	Metagenomic sequencing reveals viral diversity of mosquitoes from Shandong Province, China	https://journals.asm.org/doi/full/10.1128/spectrum.03932-23
Culex tritaeniorhynchus	117.129	34.807	2021	Metagenomic sequencing reveals viral diversity of mosquitoes from Shandong Province, China	https://journals.asm.org/doi/full/10.1128/spectrum.03932-23
Culex tritaeniorhynchus	118.835	35.1749	2021	Metagenomic sequencing reveals viral diversity of mosquitoes from Shandong Province, China	https://journals.asm.org/doi/full/10.1128/spectrum.03932-23
Culex tritaeniorhynchus	101.689	21.2339	2022	Impact of ecological migration village construction on vector mosquito and mosquito-borne disease in the southern Yunnan Province, China	https://link.springer.com/article/10.1007/s42690-024-01226-4#Sec6
Culex tritaeniorhynchus	121.386	31.7489	2022	Genetic Characterization of Japanese Encephalitis Virus Isolates Circulating in Mosquitoes from Pig and Sheep Farms in Shanghai, China	https://www.mdpi.com/2076-2615/14/24/3653
Culex tritaeniorhynchus	121.288	31.7433	2022	Genetic Characterization of Japanese Encephalitis Virus Isolates Circulating in Mosquitoes from Pig and Sheep Farms in Shanghai, China	https://www.mdpi.com/2076-2615/14/24/3653
Culex tritaeniorhynchus	121.216	31.439	2022	Genetic Characterization of Japanese Encephalitis Virus Isolates Circulating in Mosquitoes from Pig and Sheep Farms in Shanghai, China	https://www.mdpi.com/2076-2615/14/24/3653
Culex tritaeniorhynchus	121.206	31.4198	2022	Genetic Characterization of Japanese Encephalitis Virus Isolates Circulating in Mosquitoes from Pig and Sheep Farms in Shanghai, China	https://www.mdpi.com/2076-2615/14/24/3653
Culex tritaeniorhynchus	121.168	30.8984	2022	Genetic Characterization of Japanese Encephalitis Virus Isolates Circulating in Mosquitoes from Pig and Sheep Farms in Shanghai, China	https://www.mdpi.com/2076-2615/14/24/3653
Culex tritaeniorhynchus	121.677	31.0343	2022	Genetic Characterization of Japanese Encephalitis Virus Isolates Circulating in Mosquitoes from Pig and Sheep Farms in Shanghai, China	https://www.mdpi.com/2076-2615/14/24/3653
Culex tritaeniorhynchus	121.738	30.9661	2022	Genetic Characterization of Japanese Encephalitis Virus Isolates Circulating in Mosquitoes from Pig and Sheep Farms in Shanghai, China	https://www.mdpi.com/2076-2615/14/24/3653
Culex tritaeniorhynchus	121.538	30.929	2022	Genetic Characterization of Japanese Encephalitis Virus Isolates Circulating in Mosquitoes from Pig and Sheep Farms in Shanghai, China	https://www.mdpi.com/2076-2615/14/24/3653
Culex tritaeniorhynchus	121.225	30.8787	2022	Genetic Characterization of Japanese Encephalitis Virus Isolates Circulating in Mosquitoes from Pig and Sheep Farms in Shanghai, China	https://www.mdpi.com/2076-2615/14/24/3653
Culex tritaeniorhynchus	110.07	18.6148	2019-2022	Detection and evolutionary characterization of arboviruses in mosquitoes and biting midges on Hainan Island, China, 2019–2023	https://journals.plos.org/plosntds/article?id=10.1371/journal.pntd.0012642
Culex tritaeniorhynchus	109.19	18.7492	2019-2022	Detection and evolutionary characterization of arboviruses in mosquitoes and biting midges on Hainan Island, China, 2019–2023	https://journals.plos.org/plosntds/article?id=10.1371/journal.pntd.0012642
Culex tritaeniorhynchus	109.157	19.0112	2019-2022	Detection and evolutionary characterization of arboviruses in mosquitoes and biting midges on Hainan Island, China, 2019–2023	https://journals.plos.org/plosntds/article?id=10.1371/journal.pntd.0012642
Culex tritaeniorhynchus	109.734	19.0344	2019-2022	Detection and evolutionary characterization of arboviruses in mosquitoes and biting midges on Hainan Island, China, 2019–2023	https://journals.plos.org/plosntds/article?id=10.1371/journal.pntd.0012642
Culex tritaeniorhynchus	109.463	18.3229	2019-2022	Detection and evolutionary characterization of arboviruses in mosquitoes and biting midges on Hainan Island, China, 2019–2023	https://journals.plos.org/plosntds/article?id=10.1371/journal.pntd.0012642
Culex tritaeniorhynchus	110.367	19.9103	2019-2022	Detection and evolutionary characterization of arboviruses in mosquitoes and biting midges on Hainan Island, China, 2019–2023	https://journals.plos.org/plosntds/article?id=10.1371/journal.pntd.0012642
Culex tritaeniorhynchus	109.718	19.0835	2019-2022	Detection and evolutionary characterization of arboviruses in mosquitoes and biting midges on Hainan Island, China, 2019–2023	https://journals.plos.org/plosntds/article?id=10.1371/journal.pntd.0012642
Culex tritaeniorhynchus	103.985	24.8223	2023	Isolation and Genomic Characterization of Kadipiro Virus from Mosquitoes in Yunnan, China	https://www.liebertpub.com/doi/abs/10.1089/vbz.2023.0157
Culex tritaeniorhynchus	116.98	33.64	2009	Spatial variation of population, density, and composition of mosquitoes in mainland China	https://www.nature.com/articles/s41597-025-04386-1
Culex tritaeniorhynchus	118.84	31.56	2009	Spatial variation of population, density, and composition of mosquitoes in mainland China	https://www.nature.com/articles/s41597-025-04386-1
Culex tritaeniorhynchus	117.31	31.79	2009	Spatial variation of population, density, and composition of mosquitoes in mainland China	https://www.nature.com/articles/s41597-025-04386-1
Culex tritaeniorhynchus	115.59	32.66	2009	Spatial variation of population, density, and composition of mosquitoes in mainland China	https://www.nature.com/articles/s41597-025-04386-1
Culex tritaeniorhynchus	116.65	40.13	2021	Spatial variation of population, density, and composition of mosquitoes in mainland China	https://www.nature.com/articles/s41597-025-04386-1
Culex tritaeniorhynchus	116.37	39.91	2014	Spatial variation of population, density, and composition of mosquitoes in mainland China	https://www.nature.com/articles/s41597-025-04386-1
Culex tritaeniorhynchus	116.61	40.06	2011	Spatial variation of population, density, and composition of mosquitoes in mainland China	https://www.nature.com/articles/s41597-025-04386-1
Culex tritaeniorhynchus	116.392	40.0221	2013	Spatial variation of population, density, and composition of mosquitoes in mainland China	https://www.nature.com/articles/s41597-025-04386-1
Culex tritaeniorhynchus	116.32	39.78	2014	Spatial variation of population, density, and composition of mosquitoes in mainland China	https://www.nature.com/articles/s41597-025-04386-1
Culex tritaeniorhynchus	116.45	39.54	2015	Spatial variation of population, density, and composition of mosquitoes in mainland China	https://www.nature.com/articles/s41597-025-04386-1
Culex tritaeniorhynchus	116.44	39.54	2015	Spatial variation of population, density, and composition of mosquitoes in mainland China	https://www.nature.com/articles/s41597-025-04386-1
Culex tritaeniorhynchus	116.35	39.53	2015	Spatial variation of population, density, and composition of mosquitoes in mainland China	https://www.nature.com/articles/s41597-025-04386-1
Culex tritaeniorhynchus	116.37	39.49	2015	Spatial variation of population, density, and composition of mosquitoes in mainland China	https://www.nature.com/articles/s41597-025-04386-1
Culex tritaeniorhynchus	116.32	39.51	2015	Spatial variation of population, density, and composition of mosquitoes in mainland China	https://www.nature.com/articles/s41597-025-04386-1
Culex tritaeniorhynchus	116.33	39.54	2015	Spatial variation of population, density, and composition of mosquitoes in mainland China	https://www.nature.com/articles/s41597-025-04386-1
Culex tritaeniorhynchus	116.34	39.73	2014	Spatial variation of population, density, and composition of mosquitoes in mainland China	https://www.nature.com/articles/s41597-025-04386-1
Culex tritaeniorhynchus	116.42	39.93	2013	Spatial variation of population, density, and composition of mosquitoes in mainland China	https://www.nature.com/articles/s41597-025-04386-1
Culex tritaeniorhynchus	116.44	39.92	2014	Spatial variation of population, density, and composition of mosquitoes in mainland China	https://www.nature.com/articles/s41597-025-04386-1
Culex tritaeniorhynchus	107.26	29.75	2008	Spatial variation of population, density, and composition of mosquitoes in mainland China	https://www.nature.com/articles/s41597-025-04386-1
Culex tritaeniorhynchus	107.08	29.86	2018	Spatial variation of population, density, and composition of mosquitoes in mainland China	https://www.nature.com/articles/s41597-025-04386-1
Culex tritaeniorhynchus	109.4	31.02	2018	Spatial variation of population, density, and composition of mosquitoes in mainland China	https://www.nature.com/articles/s41597-025-04386-1
Culex tritaeniorhynchus	108.41	30.81	2018	Spatial variation of population, density, and composition of mosquitoes in mainland China	https://www.nature.com/articles/s41597-025-04386-1
Culex tritaeniorhynchus	105.61	29.42	2018	Spatial variation of population, density, and composition of mosquitoes in mainland China	https://www.nature.com/articles/s41597-025-04386-1
Culex tritaeniorhynchus	106.93	28.96	2018	Spatial variation of population, density, and composition of mosquitoes in mainland China	https://www.nature.com/articles/s41597-025-04386-1
Culex tritaeniorhynchus	106.28	29.97	2018	Spatial variation of population, density, and composition of mosquitoes in mainland China	https://www.nature.com/articles/s41597-025-04386-1
Culex tritaeniorhynchus	108.17	29.29	2018	Spatial variation of population, density, and composition of mosquitoes in mainland China	https://www.nature.com/articles/s41597-025-04386-1
Culex tritaeniorhynchus	118.15	24.51	2010	Spatial variation of population, density, and composition of mosquitoes in mainland China	https://www.nature.com/articles/s41597-025-04386-1
Culex tritaeniorhynchus	118.15	24.74	2014	Spatial variation of population, density, and composition of mosquitoes in mainland China	https://www.nature.com/articles/s41597-025-04386-1
Culex tritaeniorhynchus	118.86	25.08	2014	Spatial variation of population, density, and composition of mosquitoes in mainland China	https://www.nature.com/articles/s41597-025-04386-1
Culex tritaeniorhynchus	102.64	37.93	2011	Spatial variation of population, density, and composition of mosquitoes in mainland China	https://www.nature.com/articles/s41597-025-04386-1
Culex tritaeniorhynchus	100.46	38.93	2011	Spatial variation of population, density, and composition of mosquitoes in mainland China	https://www.nature.com/articles/s41597-025-04386-1
Culex tritaeniorhynchus	102.19	38.53	2011	Spatial variation of population, density, and composition of mosquitoes in mainland China	https://www.nature.com/articles/s41597-025-04386-1
Culex tritaeniorhynchus	98.5	39.74	2011	Spatial variation of population, density, and composition of mosquitoes in mainland China	https://www.nature.com/articles/s41597-025-04386-1
Culex tritaeniorhynchus	104.14	36.55	2011	Spatial variation of population, density, and composition of mosquitoes in mainland China	https://www.nature.com/articles/s41597-025-04386-1
Culex tritaeniorhynchus	103.84	36.06	2011	Spatial variation of population, density, and composition of mosquitoes in mainland China	https://www.nature.com/articles/s41597-025-04386-1
Culex tritaeniorhynchus	107.63	35.71	2011	Spatial variation of population, density, and composition of mosquitoes in mainland China	https://www.nature.com/articles/s41597-025-04386-1
Culex tritaeniorhynchus	104.139	36.5452	2017	Spatial variation of population, density, and composition of mosquitoes in mainland China	https://www.nature.com/articles/s41597-025-04386-1
Culex tritaeniorhynchus	105.89	34.57	2013	Spatial variation of population, density, and composition of mosquitoes in mainland China	https://www.nature.com/articles/s41597-025-04386-1
Culex tritaeniorhynchus	106.67	35.54	2013	Spatial variation of population, density, and composition of mosquitoes in mainland China	https://www.nature.com/articles/s41597-025-04386-1
Culex tritaeniorhynchus	104.93	33.39	2017	Spatial variation of population, density, and composition of mosquitoes in mainland China	https://www.nature.com/articles/s41597-025-04386-1
Culex tritaeniorhynchus	107.65	35.73	2012	Spatial variation of population, density, and composition of mosquitoes in mainland China	https://www.nature.com/articles/s41597-025-04386-1
Culex tritaeniorhynchus	113.882	22.995	2016	Spatial variation of population, density, and composition of mosquitoes in mainland China	https://www.nature.com/articles/s41597-025-04386-1
Culex tritaeniorhynchus	116.71	23.36	2014	Spatial variation of population, density, and composition of mosquitoes in mainland China	https://www.nature.com/articles/s41597-025-04386-1
Culex tritaeniorhynchus	113.58	24.79	2004	Spatial variation of population, density, and composition of mosquitoes in mainland China	https://www.nature.com/articles/s41597-025-04386-1
Culex tritaeniorhynchus	110.08	23.39	2003	Spatial variation of population, density, and composition of mosquitoes in mainland China	https://www.nature.com/articles/s41597-025-04386-1
Culex tritaeniorhynchus	106.76	22.12	2013	Spatial variation of population, density, and composition of mosquitoes in mainland China	https://www.nature.com/articles/s41597-025-04386-1
Culex tritaeniorhynchus	108.5	25.33	1965	Spatial variation of population, density, and composition of mosquitoes in mainland China	https://www.nature.com/articles/s41597-025-04386-1
Culex tritaeniorhynchus	109.21	26.91	2012	Spatial variation of population, density, and composition of mosquitoes in mainland China	https://www.nature.com/articles/s41597-025-04386-1
Culex tritaeniorhynchus	106.94	27.7	2016	Spatial variation of population, density, and composition of mosquitoes in mainland China	https://www.nature.com/articles/s41597-025-04386-1
Culex tritaeniorhynchus	107.19	27.95	1976	Spatial variation of population, density, and composition of mosquitoes in mainland China	https://www.nature.com/articles/s41597-025-04386-1
Culex tritaeniorhynchus	106.032	27.0087	2008	Spatial variation of population, density, and composition of mosquitoes in mainland China	https://www.nature.com/articles/s41597-025-04386-1
Culex tritaeniorhynchus	108.522	25.9319	2008	Spatial variation of population, density, and composition of mosquitoes in mainland China	https://www.nature.com/articles/s41597-025-04386-1
Culex tritaeniorhynchus	108.12	28.2641	2008	Spatial variation of population, density, and composition of mosquitoes in mainland China	https://www.nature.com/articles/s41597-025-04386-1
Culex tritaeniorhynchus	108.905	25.7542	2008	Spatial variation of population, density, and composition of mosquitoes in mainland China	https://www.nature.com/articles/s41597-025-04386-1
Culex tritaeniorhynchus	108.654	19.0961	2006	Spatial variation of population, density, and composition of mosquitoes in mainland China	https://www.nature.com/articles/s41597-025-04386-1
Culex tritaeniorhynchus	108.663	18.8307	2006	Spatial variation of population, density, and composition of mosquitoes in mainland China	https://www.nature.com/articles/s41597-025-04386-1
Culex tritaeniorhynchus	108.671	18.8238	2006	Spatial variation of population, density, and composition of mosquitoes in mainland China	https://www.nature.com/articles/s41597-025-04386-1
Culex tritaeniorhynchus	108.656	19.052	2006	Spatial variation of population, density, and composition of mosquitoes in mainland China	https://www.nature.com/articles/s41597-025-04386-1
Culex tritaeniorhynchus	110.354	20.0039	2010	Spatial variation of population, density, and composition of mosquitoes in mainland China	https://www.nature.com/articles/s41597-025-04386-1
Culex tritaeniorhynchus	110.294	20.0076	2010	Spatial variation of population, density, and composition of mosquitoes in mainland China	https://www.nature.com/articles/s41597-025-04386-1
Culex tritaeniorhynchus	110.329	20.0297	2010	Spatial variation of population, density, and composition of mosquitoes in mainland China	https://www.nature.com/articles/s41597-025-04386-1
Culex tritaeniorhynchus	110.367	20.0286	2010	Spatial variation of population, density, and composition of mosquitoes in mainland China	https://www.nature.com/articles/s41597-025-04386-1
Culex tritaeniorhynchus	110.475	19.2584	2019	Spatial variation of population, density, and composition of mosquitoes in mainland China	https://www.nature.com/articles/s41597-025-04386-1
Culex tritaeniorhynchus	110.103	19.3518	2019	Spatial variation of population, density, and composition of mosquitoes in mainland China	https://www.nature.com/articles/s41597-025-04386-1
Culex tritaeniorhynchus	113.69	36.59	2006	Spatial variation of population, density, and composition of mosquitoes in mainland China	https://www.nature.com/articles/s41597-025-04386-1
Culex tritaeniorhynchus	118.46	39.27	2007	Spatial variation of population, density, and composition of mosquitoes in mainland China	https://www.nature.com/articles/s41597-025-04386-1
Culex tritaeniorhynchus	114.54	38.04	2003	Spatial variation of population, density, and composition of mosquitoes in mainland China	https://www.nature.com/articles/s41597-025-04386-1
Culex tritaeniorhynchus	114.52	38.05	2008	Spatial variation of population, density, and composition of mosquitoes in mainland China	https://www.nature.com/articles/s41597-025-04386-1
Culex tritaeniorhynchus	114.203	38.2465	2012	Spatial variation of population, density, and composition of mosquitoes in mainland China	https://www.nature.com/articles/s41597-025-04386-1
Culex tritaeniorhynchus	114.706	38.2457	2012	Spatial variation of population, density, and composition of mosquitoes in mainland China	https://www.nature.com/articles/s41597-025-04386-1
Culex tritaeniorhynchus	114.49	36.62	2007	Spatial variation of population, density, and composition of mosquitoes in mainland China	https://www.nature.com/articles/s41597-025-04386-1
Culex tritaeniorhynchus	122	41.24	2002	Spatial variation of population, density, and composition of mosquitoes in mainland China	https://www.nature.com/articles/s41597-025-04386-1
Culex tritaeniorhynchus	124.15	39.86	2002	Spatial variation of population, density, and composition of mosquitoes in mainland China	https://www.nature.com/articles/s41597-025-04386-1
Culex tritaeniorhynchus	134.02	46.8	2002	Spatial variation of population, density, and composition of mosquitoes in mainland China	https://www.nature.com/articles/s41597-025-04386-1
Culex tritaeniorhynchus	133.86	46.49	2002	Spatial variation of population, density, and composition of mosquitoes in mainland China	https://www.nature.com/articles/s41597-025-04386-1
Culex tritaeniorhynchus	126.54	45.8	2002	Spatial variation of population, density, and composition of mosquitoes in mainland China	https://www.nature.com/articles/s41597-025-04386-1
Culex tritaeniorhynchus	101.72	26.59	2007	Spatial variation of population, density, and composition of mosquitoes in mainland China	https://www.nature.com/articles/s41597-025-04386-1
Culex tritaeniorhynchus	116.45	33.93	2010	Spatial variation of population, density, and composition of mosquitoes in mainland China	https://www.nature.com/articles/s41597-025-04386-1
Culex tritaeniorhynchus	114.16	35.81	2010	Spatial variation of population, density, and composition of mosquitoes in mainland China	https://www.nature.com/articles/s41597-025-04386-1
Culex tritaeniorhynchus	114.17	35.83	2010	Spatial variation of population, density, and composition of mosquitoes in mainland China	https://www.nature.com/articles/s41597-025-04386-1
Culex tritaeniorhynchus	114.07	35.93	2010	Spatial variation of population, density, and composition of mosquitoes in mainland China	https://www.nature.com/articles/s41597-025-04386-1
Culex tritaeniorhynchus	114.17	35.91	2010	Spatial variation of population, density, and composition of mosquitoes in mainland China	https://www.nature.com/articles/s41597-025-04386-1
Culex tritaeniorhynchus	114.14	35.83	2010	Spatial variation of population, density, and composition of mosquitoes in mainland China	https://www.nature.com/articles/s41597-025-04386-1
Culex tritaeniorhynchus	114.31	36.24	2010	Spatial variation of population, density, and composition of mosquitoes in mainland China	https://www.nature.com/articles/s41597-025-04386-1
Culex tritaeniorhynchus	113.73	36.17	2010	Spatial variation of population, density, and composition of mosquitoes in mainland China	https://www.nature.com/articles/s41597-025-04386-1
Culex tritaeniorhynchus	113.73	36.09	2010	Spatial variation of population, density, and composition of mosquitoes in mainland China	https://www.nature.com/articles/s41597-025-04386-1
Culex tritaeniorhynchus	113.82	36.08	2010	Spatial variation of population, density, and composition of mosquitoes in mainland China	https://www.nature.com/articles/s41597-025-04386-1
Culex tritaeniorhynchus	112.2	31.05	2012	Spatial variation of population, density, and composition of mosquitoes in mainland China	https://www.nature.com/articles/s41597-025-04386-1
Culex tritaeniorhynchus	115.56	29.84	2009	Spatial variation of population, density, and composition of mosquitoes in mainland China	https://www.nature.com/articles/s41597-025-04386-1
Culex tritaeniorhynchus	113.82	29.25	2009	Spatial variation of population, density, and composition of mosquitoes in mainland China	https://www.nature.com/articles/s41597-025-04386-1
Culex tritaeniorhynchus	109.49	30.27	2010	Spatial variation of population, density, and composition of mosquitoes in mainland China	https://www.nature.com/articles/s41597-025-04386-1
Culex tritaeniorhynchus	110.68	31.74	2010	Spatial variation of population, density, and composition of mosquitoes in mainland China	https://www.nature.com/articles/s41597-025-04386-1
Culex tritaeniorhynchus	112.42	30.04	2010	Spatial variation of population, density, and composition of mosquitoes in mainland China	https://www.nature.com/articles/s41597-025-04386-1
Culex tritaeniorhynchus	113.37	31.72	2010	Spatial variation of population, density, and composition of mosquitoes in mainland China	https://www.nature.com/articles/s41597-025-04386-1
Culex tritaeniorhynchus	106.98	29.77	1997	Spatial variation of population, density, and composition of mosquitoes in mainland China	https://www.nature.com/articles/s41597-025-04386-1
Culex tritaeniorhynchus	108.4	30.73	1997	Spatial variation of population, density, and composition of mosquitoes in mainland China	https://www.nature.com/articles/s41597-025-04386-1
Culex tritaeniorhynchus	110.78	30.92	1997	Spatial variation of population, density, and composition of mosquitoes in mainland China	https://www.nature.com/articles/s41597-025-04386-1
Culex tritaeniorhynchus	114.03	30.58	2006	Spatial variation of population, density, and composition of mosquitoes in mainland China	https://www.nature.com/articles/s41597-025-04386-1
Culex tritaeniorhynchus	110.84	31.13	1997	Spatial variation of population, density, and composition of mosquitoes in mainland China	https://www.nature.com/articles/s41597-025-04386-1
Culex tritaeniorhynchus	112.19	30.35	2014	Spatial variation of population, density, and composition of mosquitoes in mainland China	https://www.nature.com/articles/s41597-025-04386-1
Culex tritaeniorhynchus	110.58	27.8	2012	Spatial variation of population, density, and composition of mosquitoes in mainland China	https://www.nature.com/articles/s41597-025-04386-1
Culex tritaeniorhynchus	109.944	27.4071	2012	Spatial variation of population, density, and composition of mosquitoes in mainland China	https://www.nature.com/articles/s41597-025-04386-1
Culex tritaeniorhynchus	120.154	33.3383	2016	Spatial variation of population, density, and composition of mosquitoes in mainland China	https://www.nature.com/articles/s41597-025-04386-1
Culex tritaeniorhynchus	119.942	31.7012	1986	Spatial variation of population, density, and composition of mosquitoes in mainland China	https://www.nature.com/articles/s41597-025-04386-1
Culex tritaeniorhynchus	120.585	31.2998	2004	Spatial variation of population, density, and composition of mosquitoes in mainland China	https://www.nature.com/articles/s41597-025-04386-1
Culex tritaeniorhynchus	120.558	31.438	1997	Spatial variation of population, density, and composition of mosquitoes in mainland China	https://www.nature.com/articles/s41597-025-04386-1
Culex tritaeniorhynchus	117.284	34.2043	2014	Spatial variation of population, density, and composition of mosquitoes in mainland China	https://www.nature.com/articles/s41597-025-04386-1
Culex tritaeniorhynchus	119.96	31.77	2018	Spatial variation of population, density, and composition of mosquitoes in mainland China	https://www.nature.com/articles/s41597-025-04386-1
Culex tritaeniorhynchus	118.79	32.03	2020	Spatial variation of population, density, and composition of mosquitoes in mainland China	https://www.nature.com/articles/s41597-025-04386-1
Culex tritaeniorhynchus	119.42	32.18	2004	Spatial variation of population, density, and composition of mosquitoes in mainland China	https://www.nature.com/articles/s41597-025-04386-1
Culex tritaeniorhynchus	120.29	31.93	2008	Spatial variation of population, density, and composition of mosquitoes in mainland China	https://www.nature.com/articles/s41597-025-04386-1
Culex tritaeniorhynchus	118.53	31.94	2006	Spatial variation of population, density, and composition of mosquitoes in mainland China	https://www.nature.com/articles/s41597-025-04386-1
Culex tritaeniorhynchus	115.45	28.17	2000	Spatial variation of population, density, and composition of mosquitoes in mainland China	https://www.nature.com/articles/s41597-025-04386-1
Culex tritaeniorhynchus	115.85	28.6	2011	Spatial variation of population, density, and composition of mosquitoes in mainland China	https://www.nature.com/articles/s41597-025-04386-1
Culex tritaeniorhynchus	114.995	27.1448	2008	Spatial variation of population, density, and composition of mosquitoes in mainland China	https://www.nature.com/articles/s41597-025-04386-1
Culex tritaeniorhynchus	115.012	25.8608	2008	Spatial variation of population, density, and composition of mosquitoes in mainland China	https://www.nature.com/articles/s41597-025-04386-1
Culex tritaeniorhynchus	114.391	27.8043	2008	Spatial variation of population, density, and composition of mosquitoes in mainland China	https://www.nature.com/articles/s41597-025-04386-1
Culex tritaeniorhynchus	116.603	28.2477	2008	Spatial variation of population, density, and composition of mosquitoes in mainland China	https://www.nature.com/articles/s41597-025-04386-1
Culex tritaeniorhynchus	118.191	28.4363	2008	Spatial variation of population, density, and composition of mosquitoes in mainland China	https://www.nature.com/articles/s41597-025-04386-1
Culex tritaeniorhynchus	115.997	29.7178	2009	Spatial variation of population, density, and composition of mosquitoes in mainland China	https://www.nature.com/articles/s41597-025-04386-1
Culex tritaeniorhynchus	117.184	29.2732	2009	Spatial variation of population, density, and composition of mosquitoes in mainland China	https://www.nature.com/articles/s41597-025-04386-1
Culex tritaeniorhynchus	117.594	29.5423	2010	Spatial variation of population, density, and composition of mosquitoes in mainland China	https://www.nature.com/articles/s41597-025-04386-1
Culex tritaeniorhynchus	113.9	27.55	2007	Spatial variation of population, density, and composition of mosquitoes in mainland China	https://www.nature.com/articles/s41597-025-04386-1
Culex tritaeniorhynchus	121.88	38.96	2007	Spatial variation of population, density, and composition of mosquitoes in mainland China	https://www.nature.com/articles/s41597-025-04386-1
Culex tritaeniorhynchus	121.46	39.62	2007	Spatial variation of population, density, and composition of mosquitoes in mainland China	https://www.nature.com/articles/s41597-025-04386-1
Culex tritaeniorhynchus	121.66	38.93	2007	Spatial variation of population, density, and composition of mosquitoes in mainland China	https://www.nature.com/articles/s41597-025-04386-1
Culex tritaeniorhynchus	121.62	38.91	2007	Spatial variation of population, density, and composition of mosquitoes in mainland China	https://www.nature.com/articles/s41597-025-04386-1
Culex tritaeniorhynchus	123.47	41.68	2006	Spatial variation of population, density, and composition of mosquitoes in mainland China	https://www.nature.com/articles/s41597-025-04386-1
Culex tritaeniorhynchus	123	41.11	2006	Spatial variation of population, density, and composition of mosquitoes in mainland China	https://www.nature.com/articles/s41597-025-04386-1
Culex tritaeniorhynchus	123.92	41.88	2006	Spatial variation of population, density, and composition of mosquitoes in mainland China	https://www.nature.com/articles/s41597-025-04386-1
Culex tritaeniorhynchus	123.69	41.49	2006	Spatial variation of population, density, and composition of mosquitoes in mainland China	https://www.nature.com/articles/s41597-025-04386-1
Culex tritaeniorhynchus	124.36	40	2006	Spatial variation of population, density, and composition of mosquitoes in mainland China	https://www.nature.com/articles/s41597-025-04386-1
Culex tritaeniorhynchus	121.13	41.1	2006	Spatial variation of population, density, and composition of mosquitoes in mainland China	https://www.nature.com/articles/s41597-025-04386-1
Culex tritaeniorhynchus	122.22	40.63	2006	Spatial variation of population, density, and composition of mosquitoes in mainland China	https://www.nature.com/articles/s41597-025-04386-1
Culex tritaeniorhynchus	121.67	42.02	2006	Spatial variation of population, density, and composition of mosquitoes in mainland China	https://www.nature.com/articles/s41597-025-04386-1
Culex tritaeniorhynchus	123.11	41.21	2006	Spatial variation of population, density, and composition of mosquitoes in mainland China	https://www.nature.com/articles/s41597-025-04386-1
Culex tritaeniorhynchus	122.17	40.72	2006	Spatial variation of population, density, and composition of mosquitoes in mainland China	https://www.nature.com/articles/s41597-025-04386-1
Culex tritaeniorhynchus	123.73	42.22	2006	Spatial variation of population, density, and composition of mosquitoes in mainland China	https://www.nature.com/articles/s41597-025-04386-1
Culex tritaeniorhynchus	120.39	41.5	2006	Spatial variation of population, density, and composition of mosquitoes in mainland China	https://www.nature.com/articles/s41597-025-04386-1
Culex tritaeniorhynchus	120.84	40.71	2006	Spatial variation of population, density, and composition of mosquitoes in mainland China	https://www.nature.com/articles/s41597-025-04386-1
Culex tritaeniorhynchus	124.396	40.1367	2008	Spatial variation of population, density, and composition of mosquitoes in mainland China	https://www.nature.com/articles/s41597-025-04386-1
Culex tritaeniorhynchus	121.128	41.1173	2008	Spatial variation of population, density, and composition of mosquitoes in mainland China	https://www.nature.com/articles/s41597-025-04386-1
Culex tritaeniorhynchus	110.25	34.58	2006	Spatial variation of population, density, and composition of mosquitoes in mainland China	https://www.nature.com/articles/s41597-025-04386-1
Culex tritaeniorhynchus	112.08	37.67	2006	Spatial variation of population, density, and composition of mosquitoes in mainland China	https://www.nature.com/articles/s41597-025-04386-1
Culex tritaeniorhynchus	110.37	35.38	2006	Spatial variation of population, density, and composition of mosquitoes in mainland China	https://www.nature.com/articles/s41597-025-04386-1
Culex tritaeniorhynchus	110.88	38.1	2007	Spatial variation of population, density, and composition of mosquitoes in mainland China	https://www.nature.com/articles/s41597-025-04386-1
Culex tritaeniorhynchus	108.08	34.9	2008	Spatial variation of population, density, and composition of mosquitoes in mainland China	https://www.nature.com/articles/s41597-025-04386-1
Culex tritaeniorhynchus	113.77	25.97	2008	Spatial variation of population, density, and composition of mosquitoes in mainland China	https://www.nature.com/articles/s41597-025-04386-1
Culex tritaeniorhynchus	113.9	24.48	2008	Spatial variation of population, density, and composition of mosquitoes in mainland China	https://www.nature.com/articles/s41597-025-04386-1
Culex tritaeniorhynchus	115.58	26.48	2008	Spatial variation of population, density, and composition of mosquitoes in mainland China	https://www.nature.com/articles/s41597-025-04386-1
Culex tritaeniorhynchus	116.22	27.8	2008	Spatial variation of population, density, and composition of mosquitoes in mainland China	https://www.nature.com/articles/s41597-025-04386-1
Culex tritaeniorhynchus	94.21	29.22	2009	Spatial variation of population, density, and composition of mosquitoes in mainland China	https://www.nature.com/articles/s41597-025-04386-1
Culex tritaeniorhynchus	110.04	27.58	2010	Spatial variation of population, density, and composition of mosquitoes in mainland China	https://www.nature.com/articles/s41597-025-04386-1
Culex tritaeniorhynchus	110.55	29.35	2010	Spatial variation of population, density, and composition of mosquitoes in mainland China	https://www.nature.com/articles/s41597-025-04386-1
Culex tritaeniorhynchus	113.01	29.46	2010	Spatial variation of population, density, and composition of mosquitoes in mainland China	https://www.nature.com/articles/s41597-025-04386-1
Culex tritaeniorhynchus	113.01	25.78	2010	Spatial variation of population, density, and composition of mosquitoes in mainland China	https://www.nature.com/articles/s41597-025-04386-1
Culex tritaeniorhynchus	112.99	28.26	2011	Spatial variation of population, density, and composition of mosquitoes in mainland China	https://www.nature.com/articles/s41597-025-04386-1
Culex tritaeniorhynchus	113.17	27.86	2011	Spatial variation of population, density, and composition of mosquitoes in mainland China	https://www.nature.com/articles/s41597-025-04386-1
Culex tritaeniorhynchus	112.91	27.86	2011	Spatial variation of population, density, and composition of mosquitoes in mainland China	https://www.nature.com/articles/s41597-025-04386-1
Culex tritaeniorhynchus	111.45	27.25	2011	Spatial variation of population, density, and composition of mosquitoes in mainland China	https://www.nature.com/articles/s41597-025-04386-1
Culex tritaeniorhynchus	111.01	35.03	2018	Spatial variation of population, density, and composition of mosquitoes in mainland China	https://www.nature.com/articles/s41597-025-04386-1
Culex tritaeniorhynchus	110.78	35.14	2018	Spatial variation of population, density, and composition of mosquitoes in mainland China	https://www.nature.com/articles/s41597-025-04386-1
Culex tritaeniorhynchus	110.45	34.87	2018	Spatial variation of population, density, and composition of mosquitoes in mainland China	https://www.nature.com/articles/s41597-025-04386-1
Culex tritaeniorhynchus	112.13	34.73	2012	Spatial variation of population, density, and composition of mosquitoes in mainland China	https://www.nature.com/articles/s41597-025-04386-1
Culex tritaeniorhynchus	104.02	32.58	2006	Spatial variation of population, density, and composition of mosquitoes in mainland China	https://www.nature.com/articles/s41597-025-04386-1
Culex tritaeniorhynchus	104.58	34.08	2007	Spatial variation of population, density, and composition of mosquitoes in mainland China	https://www.nature.com/articles/s41597-025-04386-1
Culex tritaeniorhynchus	109.5	40.57	2018	Spatial variation of population, density, and composition of mosquitoes in mainland China	https://www.nature.com/articles/s41597-025-04386-1
Culex tritaeniorhynchus	109.85	40.64	2018	Spatial variation of population, density, and composition of mosquitoes in mainland China	https://www.nature.com/articles/s41597-025-04386-1
Culex tritaeniorhynchus	111	40.43	2018	Spatial variation of population, density, and composition of mosquitoes in mainland China	https://www.nature.com/articles/s41597-025-04386-1
Culex tritaeniorhynchus	110.42	40.45	2018	Spatial variation of population, density, and composition of mosquitoes in mainland China	https://www.nature.com/articles/s41597-025-04386-1
Culex tritaeniorhynchus	110.96	40.41	2018	Spatial variation of population, density, and composition of mosquitoes in mainland China	https://www.nature.com/articles/s41597-025-04386-1
Culex tritaeniorhynchus	110.91	40.31	2018	Spatial variation of population, density, and composition of mosquitoes in mainland China	https://www.nature.com/articles/s41597-025-04386-1
Culex tritaeniorhynchus	109.97	41.77	2018	Spatial variation of population, density, and composition of mosquitoes in mainland China	https://www.nature.com/articles/s41597-025-04386-1
Culex tritaeniorhynchus	110.18	40.55	2018	Spatial variation of population, density, and composition of mosquitoes in mainland China	https://www.nature.com/articles/s41597-025-04386-1
Culex tritaeniorhynchus	110.01	40.57	2018	Spatial variation of population, density, and composition of mosquitoes in mainland China	https://www.nature.com/articles/s41597-025-04386-1
Culex tritaeniorhynchus	106.24	38.48	2017	Spatial variation of population, density, and composition of mosquitoes in mainland China	https://www.nature.com/articles/s41597-025-04386-1
Culex tritaeniorhynchus	106.37	39.02	2017	Spatial variation of population, density, and composition of mosquitoes in mainland China	https://www.nature.com/articles/s41597-025-04386-1
Culex tritaeniorhynchus	105.92	36.98	2017	Spatial variation of population, density, and composition of mosquitoes in mainland China	https://www.nature.com/articles/s41597-025-04386-1
Culex tritaeniorhynchus	105.2	37.5	2017	Spatial variation of population, density, and composition of mosquitoes in mainland China	https://www.nature.com/articles/s41597-025-04386-1
Culex tritaeniorhynchus	106.29	36	2017	Spatial variation of population, density, and composition of mosquitoes in mainland China	https://www.nature.com/articles/s41597-025-04386-1
Culex tritaeniorhynchus	106.35	38.56	2019	Spatial variation of population, density, and composition of mosquitoes in mainland China	https://www.nature.com/articles/s41597-025-04386-1
Culex tritaeniorhynchus	106.53	38.91	2019	Spatial variation of population, density, and composition of mosquitoes in mainland China	https://www.nature.com/articles/s41597-025-04386-1
Culex tritaeniorhynchus	106.08	38.02	2019	Spatial variation of population, density, and composition of mosquitoes in mainland China	https://www.nature.com/articles/s41597-025-04386-1
Culex tritaeniorhynchus	105.69	37.49	2019	Spatial variation of population, density, and composition of mosquitoes in mainland China	https://www.nature.com/articles/s41597-025-04386-1
Culex tritaeniorhynchus	106.3	38.55	2019	Spatial variation of population, density, and composition of mosquitoes in mainland China	https://www.nature.com/articles/s41597-025-04386-1
Culex tritaeniorhynchus	106.3	33.58	2011	Spatial variation of population, density, and composition of mosquitoes in mainland China	https://www.nature.com/articles/s41597-025-04386-1
Culex tritaeniorhynchus	106.43	34.58	2007	Spatial variation of population, density, and composition of mosquitoes in mainland China	https://www.nature.com/articles/s41597-025-04386-1
Culex tritaeniorhynchus	110.3	33.7	1988	Spatial variation of population, density, and composition of mosquitoes in mainland China	https://www.nature.com/articles/s41597-025-04386-1
Culex tritaeniorhynchus	115.09	35.29	2006	Spatial variation of population, density, and composition of mosquitoes in mainland China	https://www.nature.com/articles/s41597-025-04386-1
Culex tritaeniorhynchus	117.97	37.38	2017	Spatial variation of population, density, and composition of mosquitoes in mainland China	https://www.nature.com/articles/s41597-025-04386-1
Culex tritaeniorhynchus	118.67	37.43	2020	Spatial variation of population, density, and composition of mosquitoes in mainland China	https://www.nature.com/articles/s41597-025-04386-1
Culex tritaeniorhynchus	118.4	35.09	1957	Spatial variation of population, density, and composition of mosquitoes in mainland China	https://www.nature.com/articles/s41597-025-04386-1
Culex tritaeniorhynchus	116.6	35.41	1957	Spatial variation of population, density, and composition of mosquitoes in mainland China	https://www.nature.com/articles/s41597-025-04386-1
Culex tritaeniorhynchus	119.17	36.65	1957	Spatial variation of population, density, and composition of mosquitoes in mainland China	https://www.nature.com/articles/s41597-025-04386-1
Culex tritaeniorhynchus	116.598	35.3152	2015	Spatial variation of population, density, and composition of mosquitoes in mainland China	https://www.nature.com/articles/s41597-025-04386-1
Culex tritaeniorhynchus	117.374	34.6135	2015	Spatial variation of population, density, and composition of mosquitoes in mainland China	https://www.nature.com/articles/s41597-025-04386-1
Culex tritaeniorhynchus	116.834	35.5566	2015	Spatial variation of population, density, and composition of mosquitoes in mainland China	https://www.nature.com/articles/s41597-025-04386-1
Culex tritaeniorhynchus	118.58	37.45	2016	Spatial variation of population, density, and composition of mosquitoes in mainland China	https://www.nature.com/articles/s41597-025-04386-1
Culex tritaeniorhynchus	121.27	37.5	2017	Spatial variation of population, density, and composition of mosquitoes in mainland China	https://www.nature.com/articles/s41597-025-04386-1
Culex tritaeniorhynchus	116.75	36.55	2017	Spatial variation of population, density, and composition of mosquitoes in mainland China	https://www.nature.com/articles/s41597-025-04386-1
Culex tritaeniorhynchus	117.86	36.49	2017	Spatial variation of population, density, and composition of mosquitoes in mainland China	https://www.nature.com/articles/s41597-025-04386-1
Culex tritaeniorhynchus	117.97	36.64	2017	Spatial variation of population, density, and composition of mosquitoes in mainland China	https://www.nature.com/articles/s41597-025-04386-1
Culex tritaeniorhynchus	121.54	31.22	2020	Spatial variation of population, density, and composition of mosquitoes in mainland China	https://www.nature.com/articles/s41597-025-04386-1
Culex tritaeniorhynchus	121.48	31.19	2006	Spatial variation of population, density, and composition of mosquitoes in mainland China	https://www.nature.com/articles/s41597-025-04386-1
Culex tritaeniorhynchus	121.47	31.23	2012	Spatial variation of population, density, and composition of mosquitoes in mainland China	https://www.nature.com/articles/s41597-025-04386-1
Culex tritaeniorhynchus	121.13	31.19	2002	Spatial variation of population, density, and composition of mosquitoes in mainland China	https://www.nature.com/articles/s41597-025-04386-1
Culex tritaeniorhynchus	121.81	31.15	2000	Spatial variation of population, density, and composition of mosquitoes in mainland China	https://www.nature.com/articles/s41597-025-04386-1
Culex tritaeniorhynchus	121.428	31.0007	2014	Spatial variation of population, density, and composition of mosquitoes in mainland China	https://www.nature.com/articles/s41597-025-04386-1
Culex tritaeniorhynchus	121.544	31.2211	2014	Spatial variation of population, density, and composition of mosquitoes in mainland China	https://www.nature.com/articles/s41597-025-04386-1
Culex tritaeniorhynchus	121.266	31.3748	2014	Spatial variation of population, density, and composition of mosquitoes in mainland China	https://www.nature.com/articles/s41597-025-04386-1
Culex tritaeniorhynchus	121.474	30.918	2014	Spatial variation of population, density, and composition of mosquitoes in mainland China	https://www.nature.com/articles/s41597-025-04386-1
Culex tritaeniorhynchus	121.45	30.93	1982	Spatial variation of population, density, and composition of mosquitoes in mainland China	https://www.nature.com/articles/s41597-025-04386-1
Culex tritaeniorhynchus	121.34	31.2	1987	Spatial variation of population, density, and composition of mosquitoes in mainland China	https://www.nature.com/articles/s41597-025-04386-1
Culex tritaeniorhynchus	121.34	30.72	2005	Spatial variation of population, density, and composition of mosquitoes in mainland China	https://www.nature.com/articles/s41597-025-04386-1
Culex tritaeniorhynchus	121.48	31.23	2012	Spatial variation of population, density, and composition of mosquitoes in mainland China	https://www.nature.com/articles/s41597-025-04386-1
Culex tritaeniorhynchus	121.49	31.41	2009	Spatial variation of population, density, and composition of mosquitoes in mainland China	https://www.nature.com/articles/s41597-025-04386-1
Culex tritaeniorhynchus	121.26	31.3456	2010	Spatial variation of population, density, and composition of mosquitoes in mainland China	https://www.nature.com/articles/s41597-025-04386-1
Culex tritaeniorhynchus	121.544	31.2215	2017	Spatial variation of population, density, and composition of mosquitoes in mainland China	https://www.nature.com/articles/s41597-025-04386-1
Culex tritaeniorhynchus	121.27	31.48	2011	Spatial variation of population, density, and composition of mosquitoes in mainland China	https://www.nature.com/articles/s41597-025-04386-1
Culex tritaeniorhynchus	110.78	35.15	2015	Spatial variation of population, density, and composition of mosquitoes in mainland China	https://www.nature.com/articles/s41597-025-04386-1
Culex tritaeniorhynchus	110.84	35.42	2015	Spatial variation of population, density, and composition of mosquitoes in mainland China	https://www.nature.com/articles/s41597-025-04386-1
Culex tritaeniorhynchus	113.58	37.86	2006	Spatial variation of population, density, and composition of mosquitoes in mainland China	https://www.nature.com/articles/s41597-025-04386-1
Culex tritaeniorhynchus	111.52	36.09	2006	Spatial variation of population, density, and composition of mosquitoes in mainland China	https://www.nature.com/articles/s41597-025-04386-1
Culex tritaeniorhynchus	104.22	31.34	2009	Spatial variation of population, density, and composition of mosquitoes in mainland China	https://www.nature.com/articles/s41597-025-04386-1
Culex tritaeniorhynchus	104.92	28.58	1975	Spatial variation of population, density, and composition of mosquitoes in mainland China	https://www.nature.com/articles/s41597-025-04386-1
Culex tritaeniorhynchus	107.88	31.09	2010	Spatial variation of population, density, and composition of mosquitoes in mainland China	https://www.nature.com/articles/s41597-025-04386-1
Culex tritaeniorhynchus	107.51	31.2	2011	Spatial variation of population, density, and composition of mosquitoes in mainland China	https://www.nature.com/articles/s41597-025-04386-1
Culex tritaeniorhynchus	103.952	30.5591	2017	Spatial variation of population, density, and composition of mosquitoes in mainland China	https://www.nature.com/articles/s41597-025-04386-1
Culex tritaeniorhynchus	106.75	31.87	2013	Spatial variation of population, density, and composition of mosquitoes in mainland China	https://www.nature.com/articles/s41597-025-04386-1
Culex tritaeniorhynchus	105.442	28.8714	2014	Spatial variation of population, density, and composition of mosquitoes in mainland China	https://www.nature.com/articles/s41597-025-04386-1
Culex tritaeniorhynchus	103.81	30.74	1996	Spatial variation of population, density, and composition of mosquitoes in mainland China	https://www.nature.com/articles/s41597-025-04386-1
Culex tritaeniorhynchus	103.26	29.33	2013	Spatial variation of population, density, and composition of mosquitoes in mainland China	https://www.nature.com/articles/s41597-025-04386-1
Culex tritaeniorhynchus	103.95	30.56	2002	Spatial variation of population, density, and composition of mosquitoes in mainland China	https://www.nature.com/articles/s41597-025-04386-1
Culex tritaeniorhynchus	95.3	29.47	2009	Spatial variation of population, density, and composition of mosquitoes in mainland China	https://www.nature.com/articles/s41597-025-04386-1
Culex tritaeniorhynchus	94.36	29.64	2009	Spatial variation of population, density, and composition of mosquitoes in mainland China	https://www.nature.com/articles/s41597-025-04386-1
Culex tritaeniorhynchus	99.26	23.16	2014	Spatial variation of population, density, and composition of mosquitoes in mainland China	https://www.nature.com/articles/s41597-025-04386-1
Culex tritaeniorhynchus	99.09	23.56	2014	Spatial variation of population, density, and composition of mosquitoes in mainland China	https://www.nature.com/articles/s41597-025-04386-1
Culex tritaeniorhynchus	98.83	23.78	2014	Spatial variation of population, density, and composition of mosquitoes in mainland China	https://www.nature.com/articles/s41597-025-04386-1
Culex tritaeniorhynchus	98.98	24.07	2014	Spatial variation of population, density, and composition of mosquitoes in mainland China	https://www.nature.com/articles/s41597-025-04386-1
Culex tritaeniorhynchus	100.1	23.9	2014	Spatial variation of population, density, and composition of mosquitoes in mainland China	https://www.nature.com/articles/s41597-025-04386-1
Culex tritaeniorhynchus	101.32	22.13	2008	Spatial variation of population, density, and composition of mosquitoes in mainland China	https://www.nature.com/articles/s41597-025-04386-1
Culex tritaeniorhynchus	101.58	21.47	2008	Spatial variation of population, density, and composition of mosquitoes in mainland China	https://www.nature.com/articles/s41597-025-04386-1
Culex tritaeniorhynchus	99.94	22.56	2017	Spatial variation of population, density, and composition of mosquitoes in mainland China	https://www.nature.com/articles/s41597-025-04386-1
Culex tritaeniorhynchus	105.06	24.05	2017	Spatial variation of population, density, and composition of mosquitoes in mainland China	https://www.nature.com/articles/s41597-025-04386-1
Culex tritaeniorhynchus	102.84	23.23	2017	Spatial variation of population, density, and composition of mosquitoes in mainland China	https://www.nature.com/articles/s41597-025-04386-1
Culex tritaeniorhynchus	102.43	23.38	2017	Spatial variation of population, density, and composition of mosquitoes in mainland China	https://www.nature.com/articles/s41597-025-04386-1
Culex tritaeniorhynchus	102	23.61	2017	Spatial variation of population, density, and composition of mosquitoes in mainland China	https://www.nature.com/articles/s41597-025-04386-1
Culex tritaeniorhynchus	104.05	27.63	2017	Spatial variation of population, density, and composition of mosquitoes in mainland China	https://www.nature.com/articles/s41597-025-04386-1
Culex tritaeniorhynchus	103.71	27.33	2017	Spatial variation of population, density, and composition of mosquitoes in mainland China	https://www.nature.com/articles/s41597-025-04386-1
Culex tritaeniorhynchus	100.46	21.97	2014	Spatial variation of population, density, and composition of mosquitoes in mainland China	https://www.nature.com/articles/s41597-025-04386-1
Culex tritaeniorhynchus	100.98	22.81	2002	Spatial variation of population, density, and composition of mosquitoes in mainland China	https://www.nature.com/articles/s41597-025-04386-1
Culex tritaeniorhynchus	100.99	22.63	2002	Spatial variation of population, density, and composition of mosquitoes in mainland China	https://www.nature.com/articles/s41597-025-04386-1
Culex tritaeniorhynchus	98.41	25.53	2012	Spatial variation of population, density, and composition of mosquitoes in mainland China	https://www.nature.com/articles/s41597-025-04386-1
Culex tritaeniorhynchus	98.4	25.07	2012	Spatial variation of population, density, and composition of mosquitoes in mainland China	https://www.nature.com/articles/s41597-025-04386-1
Culex tritaeniorhynchus	98.49	24.76	2012	Spatial variation of population, density, and composition of mosquitoes in mainland China	https://www.nature.com/articles/s41597-025-04386-1
Culex tritaeniorhynchus	98.47	24.94	2013	Spatial variation of population, density, and composition of mosquitoes in mainland China	https://www.nature.com/articles/s41597-025-04386-1
Culex tritaeniorhynchus	98.58	24.71	2013	Spatial variation of population, density, and composition of mosquitoes in mainland China	https://www.nature.com/articles/s41597-025-04386-1
Culex tritaeniorhynchus	98.49	25.35	2013	Spatial variation of population, density, and composition of mosquitoes in mainland China	https://www.nature.com/articles/s41597-025-04386-1
Culex tritaeniorhynchus	100.05	21.7	2005	Spatial variation of population, density, and composition of mosquitoes in mainland China	https://www.nature.com/articles/s41597-025-04386-1
Culex tritaeniorhynchus	100.8	22.01	2005	Spatial variation of population, density, and composition of mosquitoes in mainland China	https://www.nature.com/articles/s41597-025-04386-1
Culex tritaeniorhynchus	100.53	21.97	2005	Spatial variation of population, density, and composition of mosquitoes in mainland China	https://www.nature.com/articles/s41597-025-04386-1
Culex tritaeniorhynchus	101.56	21.46	2018	Spatial variation of population, density, and composition of mosquitoes in mainland China	https://www.nature.com/articles/s41597-025-04386-1
Culex tritaeniorhynchus	99.13	23.92	1985	Spatial variation of population, density, and composition of mosquitoes in mainland China	https://www.nature.com/articles/s41597-025-04386-1
Culex tritaeniorhynchus	101.67	26.05	2021	Spatial variation of population, density, and composition of mosquitoes in mainland China	https://www.nature.com/articles/s41597-025-04386-1
Culex tritaeniorhynchus	101.12	21.69	2002	Spatial variation of population, density, and composition of mosquitoes in mainland China	https://www.nature.com/articles/s41597-025-04386-1
Culex tritaeniorhynchus	102.55	24.35	2008	Spatial variation of population, density, and composition of mosquitoes in mainland China	https://www.nature.com/articles/s41597-025-04386-1
Culex tritaeniorhynchus	98.59	24.43	2010	Spatial variation of population, density, and composition of mosquitoes in mainland China	https://www.nature.com/articles/s41597-025-04386-1
Culex tritaeniorhynchus	102	23.6	2012	Spatial variation of population, density, and composition of mosquitoes in mainland China	https://www.nature.com/articles/s41597-025-04386-1
Culex tritaeniorhynchus	102.41	24.17	2020	Spatial variation of population, density, and composition of mosquitoes in mainland China	https://www.nature.com/articles/s41597-025-04386-1
Culex tritaeniorhynchus	101.69	23.43	2020	Spatial variation of population, density, and composition of mosquitoes in mainland China	https://www.nature.com/articles/s41597-025-04386-1
Culex tritaeniorhynchus	100.977	22.7868	2020	Spatial variation of population, density, and composition of mosquitoes in mainland China	https://www.nature.com/articles/s41597-025-04386-1
Culex tritaeniorhynchus	100.86	22.17	2020	Spatial variation of population, density, and composition of mosquitoes in mainland China	https://www.nature.com/articles/s41597-025-04386-1
Culex tritaeniorhynchus	100.8	22	2020	Spatial variation of population, density, and composition of mosquitoes in mainland China	https://www.nature.com/articles/s41597-025-04386-1
Culex tritaeniorhynchus	101.59	22.65	2020	Spatial variation of population, density, and composition of mosquitoes in mainland China	https://www.nature.com/articles/s41597-025-04386-1
Culex tritaeniorhynchus	101.71	21.21	2020	Spatial variation of population, density, and composition of mosquitoes in mainland China	https://www.nature.com/articles/s41597-025-04386-1
Culex tritaeniorhynchus	99.94	22.55	2010	Spatial variation of population, density, and composition of mosquitoes in mainland China	https://www.nature.com/articles/s41597-025-04386-1
Culex tritaeniorhynchus	99.58	22.33	2010	Spatial variation of population, density, and composition of mosquitoes in mainland China	https://www.nature.com/articles/s41597-025-04386-1
Culex tritaeniorhynchus	105.2	23.25	2020	Spatial variation of population, density, and composition of mosquitoes in mainland China	https://www.nature.com/articles/s41597-025-04386-1
Culex tritaeniorhynchus	105.42	23.55	2020	Spatial variation of population, density, and composition of mosquitoes in mainland China	https://www.nature.com/articles/s41597-025-04386-1
Culex tritaeniorhynchus	104.92	23.22	2020	Spatial variation of population, density, and composition of mosquitoes in mainland China	https://www.nature.com/articles/s41597-025-04386-1
Culex tritaeniorhynchus	105.12	23.37	2020	Spatial variation of population, density, and composition of mosquitoes in mainland China	https://www.nature.com/articles/s41597-025-04386-1
Culex tritaeniorhynchus	104.72	23.17	2020	Spatial variation of population, density, and composition of mosquitoes in mainland China	https://www.nature.com/articles/s41597-025-04386-1
Culex tritaeniorhynchus	103.96	22.52	2006	Spatial variation of population, density, and composition of mosquitoes in mainland China	https://www.nature.com/articles/s41597-025-04386-1
Culex tritaeniorhynchus	97.6	24.71	2017	Spatial variation of population, density, and composition of mosquitoes in mainland China	https://www.nature.com/articles/s41597-025-04386-1
Culex tritaeniorhynchus	104.215	23.3985	2020	Spatial variation of population, density, and composition of mosquitoes in mainland China	https://www.nature.com/articles/s41597-025-04386-1
Culex tritaeniorhynchus	97.85	24.01	2010	Spatial variation of population, density, and composition of mosquitoes in mainland China	https://www.nature.com/articles/s41597-025-04386-1
Culex tritaeniorhynchus	98.57	24.43	2010	Spatial variation of population, density, and composition of mosquitoes in mainland China	https://www.nature.com/articles/s41597-025-04386-1
Culex tritaeniorhynchus	102.564	24.3392	2015	Spatial variation of population, density, and composition of mosquitoes in mainland China	https://www.nature.com/articles/s41597-025-04386-1
Culex tritaeniorhynchus	101.88	25.71	2014	Spatial variation of population, density, and composition of mosquitoes in mainland China	https://www.nature.com/articles/s41597-025-04386-1
Culex tritaeniorhynchus	102.41	25.55	2014	Spatial variation of population, density, and composition of mosquitoes in mainland China	https://www.nature.com/articles/s41597-025-04386-1
Culex tritaeniorhynchus	101.65	24.7	2014	Spatial variation of population, density, and composition of mosquitoes in mainland China	https://www.nature.com/articles/s41597-025-04386-1
Culex tritaeniorhynchus	103.39	23.37	2015	Spatial variation of population, density, and composition of mosquitoes in mainland China	https://www.nature.com/articles/s41597-025-04386-1
Culex tritaeniorhynchus	103.42	23.34	2015	Spatial variation of population, density, and composition of mosquitoes in mainland China	https://www.nature.com/articles/s41597-025-04386-1
Culex tritaeniorhynchus	103.42	23.37	2015	Spatial variation of population, density, and composition of mosquitoes in mainland China	https://www.nature.com/articles/s41597-025-04386-1
Culex tritaeniorhynchus	103.43	23.35	2015	Spatial variation of population, density, and composition of mosquitoes in mainland China	https://www.nature.com/articles/s41597-025-04386-1
Culex tritaeniorhynchus	103.38	23.39	2015	Spatial variation of population, density, and composition of mosquitoes in mainland China	https://www.nature.com/articles/s41597-025-04386-1
Culex tritaeniorhynchus	100.08	23.9	2015	Spatial variation of population, density, and composition of mosquitoes in mainland China	https://www.nature.com/articles/s41597-025-04386-1
Culex tritaeniorhynchus	100.11	23.88	2015	Spatial variation of population, density, and composition of mosquitoes in mainland China	https://www.nature.com/articles/s41597-025-04386-1
Culex tritaeniorhynchus	100.1	23.86	2015	Spatial variation of population, density, and composition of mosquitoes in mainland China	https://www.nature.com/articles/s41597-025-04386-1
Culex tritaeniorhynchus	100.09	23.88	2015	Spatial variation of population, density, and composition of mosquitoes in mainland China	https://www.nature.com/articles/s41597-025-04386-1
Culex tritaeniorhynchus	100.28	25.62	1977	Spatial variation of population, density, and composition of mosquitoes in mainland China	https://www.nature.com/articles/s41597-025-04386-1
Culex tritaeniorhynchus	100.86	24.45	2008	Spatial variation of population, density, and composition of mosquitoes in mainland China	https://www.nature.com/articles/s41597-025-04386-1
Culex tritaeniorhynchus	104.77	23.16	1985	Spatial variation of population, density, and composition of mosquitoes in mainland China	https://www.nature.com/articles/s41597-025-04386-1
Culex tritaeniorhynchus	105.77	24.16	1985	Spatial variation of population, density, and composition of mosquitoes in mainland China	https://www.nature.com/articles/s41597-025-04386-1
Culex tritaeniorhynchus	120.21	30.26	2009	Spatial variation of population, density, and composition of mosquitoes in mainland China	https://www.nature.com/articles/s41597-025-04386-1
Culex tritaeniorhynchus	119.29	29.48	2009	Spatial variation of population, density, and composition of mosquitoes in mainland China	https://www.nature.com/articles/s41597-025-04386-1
Culex tritaeniorhynchus	121.63	29.86	2009	Spatial variation of population, density, and composition of mosquitoes in mainland China	https://www.nature.com/articles/s41597-025-04386-1
Culex tritaeniorhynchus	121.44	29.3	2009	Spatial variation of population, density, and composition of mosquitoes in mainland China	https://www.nature.com/articles/s41597-025-04386-1
Culex tritaeniorhynchus	120.88	30.03	2009	Spatial variation of population, density, and composition of mosquitoes in mainland China	https://www.nature.com/articles/s41597-025-04386-1
Culex tritaeniorhynchus	122.47	30.72	2009	Spatial variation of population, density, and composition of mosquitoes in mainland China	https://www.nature.com/articles/s41597-025-04386-1
Culex tritaeniorhynchus	118.87	28.97	2009	Spatial variation of population, density, and composition of mosquitoes in mainland China	https://www.nature.com/articles/s41597-025-04386-1
Culex tritaeniorhynchus	118.63	28.74	2009	Spatial variation of population, density, and composition of mosquitoes in mainland China	https://www.nature.com/articles/s41597-025-04386-1
Culex tritaeniorhynchus	121.26	28.89	2009	Spatial variation of population, density, and composition of mosquitoes in mainland China	https://www.nature.com/articles/s41597-025-04386-1
Culex tritaeniorhynchus	119.93	28.47	2009	Spatial variation of population, density, and composition of mosquitoes in mainland China	https://www.nature.com/articles/s41597-025-04386-1
Culex tritaeniorhynchus	121.16	27.84	2007	Spatial variation of population, density, and composition of mosquitoes in mainland China	https://www.nature.com/articles/s41597-025-04386-1
Culex tritaeniorhynchus	121.84	29.9	2009	Spatial variation of population, density, and composition of mosquitoes in mainland China	https://www.nature.com/articles/s41597-025-04386-1
Culex tritaeniorhynchus	119.28	29.47	2009	Spatial variation of population, density, and composition of mosquitoes in mainland China	https://www.nature.com/articles/s41597-025-04386-1
Culex tritaeniorhynchus	122.11	30.02	2010	Spatial variation of population, density, and composition of mosquitoes in mainland China	https://www.nature.com/articles/s41597-025-04386-1
Culex tritaeniorhynchus	121.844	29.8989	2011	Spatial variation of population, density, and composition of mosquitoes in mainland China	https://www.nature.com/articles/s41597-025-04386-1
Culex tritaeniorhynchus	120.672	28.0006	2010	Spatial variation of population, density, and composition of mosquitoes in mainland China	https://www.nature.com/articles/s41597-025-04386-1
Culex tritaeniorhynchus	120.7	28	2004	Spatial variation of population, density, and composition of mosquitoes in mainland China	https://www.nature.com/articles/s41597-025-04386-1
Culex tritaeniorhynchus	121.41	29.66	1981	Spatial variation of population, density, and composition of mosquitoes in mainland China	https://www.nature.com/articles/s41597-025-04386-1
Culex tritaeniorhynchus	120.21	30.21	2006	Spatial variation of population, density, and composition of mosquitoes in mainland China	https://www.nature.com/articles/s41597-025-04386-1
Culex tritaeniorhynchus	120.67	28	2006	Spatial variation of population, density, and composition of mosquitoes in mainland China	https://www.nature.com/articles/s41597-025-04386-1
Culex tritaeniorhynchus	120.42	30.85	2006	Spatial variation of population, density, and composition of mosquitoes in mainland China	https://www.nature.com/articles/s41597-025-04386-1
Culex tritaeniorhynchus	120.78	30.75	2006	Spatial variation of population, density, and composition of mosquitoes in mainland China	https://www.nature.com/articles/s41597-025-04386-1
Culex tritaeniorhynchus	120.49	30.08	2006	Spatial variation of population, density, and composition of mosquitoes in mainland China	https://www.nature.com/articles/s41597-025-04386-1
Culex tritaeniorhynchus	120.24	29.29	2006	Spatial variation of population, density, and composition of mosquitoes in mainland China	https://www.nature.com/articles/s41597-025-04386-1
Culex tritaeniorhynchus	121.26	28.65	2006	Spatial variation of population, density, and composition of mosquitoes in mainland China	https://www.nature.com/articles/s41597-025-04386-1
Culex tritaeniorhynchus	119.91	28.45	2006	Spatial variation of population, density, and composition of mosquitoes in mainland China	https://www.nature.com/articles/s41597-025-04386-1
Culex tritaeniorhynchus	121.421	28.6558	2006	Spatial variation of population, density, and composition of mosquitoes in mainland China	https://www.nature.com/articles/s41597-025-04386-1
Culex tritaeniorhynchus	120.699	27.9939	2004	Spatial variation of population, density, and composition of mosquitoes in mainland China	https://www.nature.com/articles/s41597-025-04386-1
Culex tritaeniorhynchus	121.42	28.65	2017	Spatial variation of population, density, and composition of mosquitoes in mainland China	https://www.nature.com/articles/s41597-025-04386-1
Culex tritaeniorhynchus	122.1	30.01	2018	Spatial variation of population, density, and composition of mosquitoes in mainland China	https://www.nature.com/articles/s41597-025-04386-1
Culex tritaeniorhynchus	121.39	31.24	2018	Spatial variation of population, density, and composition of mosquitoes in mainland China	https://www.nature.com/articles/s41597-025-04386-1
Culex tritaeniorhynchus	122.29	30.43	2018	Spatial variation of population, density, and composition of mosquitoes in mainland China	https://www.nature.com/articles/s41597-025-04386-1
Culex tritaeniorhynchus	122.45	30.72	2018	Spatial variation of population, density, and composition of mosquitoes in mainland China	https://www.nature.com/articles/s41597-025-04386-1
Culex tritaeniorhynchus	122.36	29.93	2018	Spatial variation of population, density, and composition of mosquitoes in mainland China	https://www.nature.com/articles/s41597-025-04386-1
Culex tritaeniorhynchus	121.452	31.1752	2017	Spatial variation of population, density, and composition of mosquitoes in mainland China	https://www.nature.com/articles/s41597-025-04386-1
Culex tritaeniorhynchus	112.975	28.1897	2022	Spatial variation of population, density, and composition of mosquitoes in mainland China	https://www.nature.com/articles/s41597-025-04386-1
Culex tritaeniorhynchus	113.094	29.3786	2022	Spatial variation of population, density, and composition of mosquitoes in mainland China	https://www.nature.com/articles/s41597-025-04386-1
Culex tritaeniorhynchus	111.699	29.0313	2022	Spatial variation of population, density, and composition of mosquitoes in mainland China	https://www.nature.com/articles/s41597-025-04386-1
Culex tritaeniorhynchus	111.461	27.213	2022	Spatial variation of population, density, and composition of mosquitoes in mainland China	https://www.nature.com/articles/s41597-025-04386-1
Culex tritaeniorhynchus	116.597	35.4082	2018	Spatial variation of population, density, and composition of mosquitoes in mainland China	https://www.nature.com/articles/s41597-025-04386-1
Culex tritaeniorhynchus	122.217	30.2556	2017	Spatial variation of population, density, and composition of mosquitoes in mainland China	https://www.nature.com/articles/s41597-025-04386-1
Culex tritaeniorhynchus	118.837	31.9402	2013	Spatial variation of population, density, and composition of mosquitoes in mainland China	https://www.nature.com/articles/s41597-025-04386-1
Culex tritaeniorhynchus	119.57	29.53	2010	Global Biodiversity Information Facility (Access on 18 JANUARY 2025)	https://www.gbif.org/occurrence/search?taxon_key=1653127
Culex tritaeniorhynchus	119.57	29.53	2010	Global Biodiversity Information Facility (Access on 18 JANUARY 2025)	https://www.gbif.org/occurrence/search?taxon_key=1653127
Culex tritaeniorhynchus	109.37	19.31	2019	Global Biodiversity Information Facility (Access on 18 JANUARY 2025)	https://www.gbif.org/occurrence/search?taxon_key=1653127
Culex tritaeniorhynchus	110.45	19.25	2019	Global Biodiversity Information Facility (Access on 18 JANUARY 2025)	https://www.gbif.org/occurrence/search?taxon_key=1653127
Culex tritaeniorhynchus	110.07	19.31	2018	Global Biodiversity Information Facility (Access on 18 JANUARY 2025)	https://www.gbif.org/occurrence/search?taxon_key=1653127
Culex tritaeniorhynchus	110.45	19.25	2019	Global Biodiversity Information Facility (Access on 18 JANUARY 2025)	https://www.gbif.org/occurrence/search?taxon_key=1653127
Culex tritaeniorhynchus	110.07	19.31	2018	Global Biodiversity Information Facility (Access on 18 JANUARY 2025)	https://www.gbif.org/occurrence/search?taxon_key=1653127
Culex tritaeniorhynchus	110.45	19.25	2019	Global Biodiversity Information Facility (Access on 18 JANUARY 2025)	https://www.gbif.org/occurrence/search?taxon_key=1653127
Culex tritaeniorhynchus	110.45	19.25	2019	Global Biodiversity Information Facility (Access on 18 JANUARY 2025)	https://www.gbif.org/occurrence/search?taxon_key=1653127
Culex tritaeniorhynchus	110.07	19.31	2018	Global Biodiversity Information Facility (Access on 18 JANUARY 2025)	https://www.gbif.org/occurrence/search?taxon_key=1653127
Culex tritaeniorhynchus	109.37	19.31	2019	Global Biodiversity Information Facility (Access on 18 JANUARY 2025)	https://www.gbif.org/occurrence/search?taxon_key=1653127
Culex tritaeniorhynchus	110.03	18.5	2019	Global Biodiversity Information Facility (Access on 18 JANUARY 2025)	https://www.gbif.org/occurrence/search?taxon_key=1653127
Culex tritaeniorhynchus	110.45	19.25	2019	Global Biodiversity Information Facility (Access on 18 JANUARY 2025)	https://www.gbif.org/occurrence/search?taxon_key=1653127
Culex tritaeniorhynchus	110.07	19.31	2018	Global Biodiversity Information Facility (Access on 18 JANUARY 2025)	https://www.gbif.org/occurrence/search?taxon_key=1653127
Culex tritaeniorhynchus	110.07	19.31	2018	Global Biodiversity Information Facility (Access on 18 JANUARY 2025)	https://www.gbif.org/occurrence/search?taxon_key=1653127
Culex tritaeniorhynchus	110.03	18.5	2019	Global Biodiversity Information Facility (Access on 18 JANUARY 2025)	https://www.gbif.org/occurrence/search?taxon_key=1653127
Culex tritaeniorhynchus	110.07	19.31	2018	Global Biodiversity Information Facility (Access on 18 JANUARY 2025)	https://www.gbif.org/occurrence/search?taxon_key=1653127
Culex tritaeniorhynchus	110.45	19.25	2019	Global Biodiversity Information Facility (Access on 18 JANUARY 2025)	https://www.gbif.org/occurrence/search?taxon_key=1653127
Culex tritaeniorhynchus	110.45	19.25	2019	Global Biodiversity Information Facility (Access on 18 JANUARY 2025)	https://www.gbif.org/occurrence/search?taxon_key=1653127
Culex tritaeniorhynchus	110.45	19.25	2019	Global Biodiversity Information Facility (Access on 18 JANUARY 2025)	https://www.gbif.org/occurrence/search?taxon_key=1653127
Culex tritaeniorhynchus	110.45	19.25	2019	Global Biodiversity Information Facility (Access on 18 JANUARY 2025)	https://www.gbif.org/occurrence/search?taxon_key=1653127
Culex tritaeniorhynchus	110.45	19.25	2019	Global Biodiversity Information Facility (Access on 18 JANUARY 2025)	https://www.gbif.org/occurrence/search?taxon_key=1653127
Culex tritaeniorhynchus	110.45	19.25	2019	Global Biodiversity Information Facility (Access on 18 JANUARY 2025)	https://www.gbif.org/occurrence/search?taxon_key=1653127
Culex tritaeniorhynchus	110.07	19.31	2018	Global Biodiversity Information Facility (Access on 18 JANUARY 2025)	https://www.gbif.org/occurrence/search?taxon_key=1653127
Culex tritaeniorhynchus	110.07	19.31	2018	Global Biodiversity Information Facility (Access on 18 JANUARY 2025)	https://www.gbif.org/occurrence/search?taxon_key=1653127
Culex tritaeniorhynchus	110.07	19.31	2018	Global Biodiversity Information Facility (Access on 18 JANUARY 2025)	https://www.gbif.org/occurrence/search?taxon_key=1653127
Culex tritaeniorhynchus	110.45	19.25	2019	Global Biodiversity Information Facility (Access on 18 JANUARY 2025)	https://www.gbif.org/occurrence/search?taxon_key=1653127
Culex tritaeniorhynchus	110.03	18.5	2019	Global Biodiversity Information Facility (Access on 18 JANUARY 2025)	https://www.gbif.org/occurrence/search?taxon_key=1653127
Culex tritaeniorhynchus	110.45	19.25	2019	Global Biodiversity Information Facility (Access on 18 JANUARY 2025)	https://www.gbif.org/occurrence/search?taxon_key=1653127
Culex tritaeniorhynchus	110.07	19.31	2018	Global Biodiversity Information Facility (Access on 18 JANUARY 2025)	https://www.gbif.org/occurrence/search?taxon_key=1653127
Culex tritaeniorhynchus	110.07	19.31	2018	Global Biodiversity Information Facility (Access on 18 JANUARY 2025)	https://www.gbif.org/occurrence/search?taxon_key=1653127
Culex tritaeniorhynchus	110.45	19.25	2019	Global Biodiversity Information Facility (Access on 18 JANUARY 2025)	https://www.gbif.org/occurrence/search?taxon_key=1653127
Culex tritaeniorhynchus	110.03	18.5	2019	Global Biodiversity Information Facility (Access on 18 JANUARY 2025)	https://www.gbif.org/occurrence/search?taxon_key=1653127
Culex tritaeniorhynchus	110.45	19.25	2019	Global Biodiversity Information Facility (Access on 18 JANUARY 2025)	https://www.gbif.org/occurrence/search?taxon_key=1653127
Culex tritaeniorhynchus	110.45	19.25	2019	Global Biodiversity Information Facility (Access on 18 JANUARY 2025)	https://www.gbif.org/occurrence/search?taxon_key=1653127
Culex tritaeniorhynchus	110.03	18.5	2019	Global Biodiversity Information Facility (Access on 18 JANUARY 2025)	https://www.gbif.org/occurrence/search?taxon_key=1653127
Culex tritaeniorhynchus	110.07	19.31	2018	Global Biodiversity Information Facility (Access on 18 JANUARY 2025)	https://www.gbif.org/occurrence/search?taxon_key=1653127
Culex tritaeniorhynchus	109.37	19.31	2019	Global Biodiversity Information Facility (Access on 18 JANUARY 2025)	https://www.gbif.org/occurrence/search?taxon_key=1653127
Culex tritaeniorhynchus	109.37	19.31	2019	Global Biodiversity Information Facility (Access on 18 JANUARY 2025)	https://www.gbif.org/occurrence/search?taxon_key=1653127
Culex tritaeniorhynchus	110.03	18.5	2019	Global Biodiversity Information Facility (Access on 18 JANUARY 2025)	https://www.gbif.org/occurrence/search?taxon_key=1653127
Culex tritaeniorhynchus	110.45	19.25	2019	Global Biodiversity Information Facility (Access on 18 JANUARY 2025)	https://www.gbif.org/occurrence/search?taxon_key=1653127
Culex tritaeniorhynchus	110.45	19.25	2019	Global Biodiversity Information Facility (Access on 18 JANUARY 2025)	https://www.gbif.org/occurrence/search?taxon_key=1653127
Culex tritaeniorhynchus	110.07	19.31	2018	Global Biodiversity Information Facility (Access on 18 JANUARY 2025)	https://www.gbif.org/occurrence/search?taxon_key=1653127
Culex tritaeniorhynchus	110.45	19.25	2019	Global Biodiversity Information Facility (Access on 18 JANUARY 2025)	https://www.gbif.org/occurrence/search?taxon_key=1653127
Culex tritaeniorhynchus	110.07	19.31	2018	Global Biodiversity Information Facility (Access on 18 JANUARY 2025)	https://www.gbif.org/occurrence/search?taxon_key=1653127
Culex tritaeniorhynchus	110.45	19.25	2019	Global Biodiversity Information Facility (Access on 18 JANUARY 2025)	https://www.gbif.org/occurrence/search?taxon_key=1653127
Culex tritaeniorhynchus	110.07	19.31	2018	Global Biodiversity Information Facility (Access on 18 JANUARY 2025)	https://www.gbif.org/occurrence/search?taxon_key=1653127
Culex tritaeniorhynchus	110.45	19.25	2019	Global Biodiversity Information Facility (Access on 18 JANUARY 2025)	https://www.gbif.org/occurrence/search?taxon_key=1653127
Culex tritaeniorhynchus	110.45	19.25	2019	Global Biodiversity Information Facility (Access on 18 JANUARY 2025)	https://www.gbif.org/occurrence/search?taxon_key=1653127
Culex tritaeniorhynchus	110.45	19.25	2019	Global Biodiversity Information Facility (Access on 18 JANUARY 2025)	https://www.gbif.org/occurrence/search?taxon_key=1653127
Culex tritaeniorhynchus	110.45	19.25	2019	Global Biodiversity Information Facility (Access on 18 JANUARY 2025)	https://www.gbif.org/occurrence/search?taxon_key=1653127
Culex tritaeniorhynchus	110.03	18.5	2019	Global Biodiversity Information Facility (Access on 18 JANUARY 2025)	https://www.gbif.org/occurrence/search?taxon_key=1653127
Culex tritaeniorhynchus	110.07	19.31	2018	Global Biodiversity Information Facility (Access on 18 JANUARY 2025)	https://www.gbif.org/occurrence/search?taxon_key=1653127
Culex tritaeniorhynchus	110.45	19.25	2019	Global Biodiversity Information Facility (Access on 18 JANUARY 2025)	https://www.gbif.org/occurrence/search?taxon_key=1653127
Culex tritaeniorhynchus	110.45	19.25	2019	Global Biodiversity Information Facility (Access on 18 JANUARY 2025)	https://www.gbif.org/occurrence/search?taxon_key=1653127
Culex tritaeniorhynchus	110.45	19.25	2019	Global Biodiversity Information Facility (Access on 18 JANUARY 2025)	https://www.gbif.org/occurrence/search?taxon_key=1653127
Culex tritaeniorhynchus	110.07	19.31	2018	Global Biodiversity Information Facility (Access on 18 JANUARY 2025)	https://www.gbif.org/occurrence/search?taxon_key=1653127
Culex tritaeniorhynchus	110.45	19.25	2019	Global Biodiversity Information Facility (Access on 18 JANUARY 2025)	https://www.gbif.org/occurrence/search?taxon_key=1653127
Culex tritaeniorhynchus	110.07	19.31	2018	Global Biodiversity Information Facility (Access on 18 JANUARY 2025)	https://www.gbif.org/occurrence/search?taxon_key=1653127
Culex tritaeniorhynchus	110.07	19.31	2018	Global Biodiversity Information Facility (Access on 18 JANUARY 2025)	https://www.gbif.org/occurrence/search?taxon_key=1653127
Culex tritaeniorhynchus	110.03	18.5	2019	Global Biodiversity Information Facility (Access on 18 JANUARY 2025)	https://www.gbif.org/occurrence/search?taxon_key=1653127
Culex tritaeniorhynchus	110.03	18.5	2019	Global Biodiversity Information Facility (Access on 18 JANUARY 2025)	https://www.gbif.org/occurrence/search?taxon_key=1653127
Culex tritaeniorhynchus	110.03	18.5	2019	Global Biodiversity Information Facility (Access on 18 JANUARY 2025)	https://www.gbif.org/occurrence/search?taxon_key=1653127
Culex tritaeniorhynchus	110.45	19.25	2019	Global Biodiversity Information Facility (Access on 18 JANUARY 2025)	https://www.gbif.org/occurrence/search?taxon_key=1653127
Culex tritaeniorhynchus	110.07	19.31	2018	Global Biodiversity Information Facility (Access on 18 JANUARY 2025)	https://www.gbif.org/occurrence/search?taxon_key=1653127
Culex tritaeniorhynchus	110.45	19.25	2019	Global Biodiversity Information Facility (Access on 18 JANUARY 2025)	https://www.gbif.org/occurrence/search?taxon_key=1653127
Culex tritaeniorhynchus	110.07	19.31	2018	Global Biodiversity Information Facility (Access on 18 JANUARY 2025)	https://www.gbif.org/occurrence/search?taxon_key=1653127
Culex tritaeniorhynchus	110.45	19.25	2019	Global Biodiversity Information Facility (Access on 18 JANUARY 2025)	https://www.gbif.org/occurrence/search?taxon_key=1653127
Culex tritaeniorhynchus	110.45	19.25	2019	Global Biodiversity Information Facility (Access on 18 JANUARY 2025)	https://www.gbif.org/occurrence/search?taxon_key=1653127
Culex tritaeniorhynchus	110.45	19.25	2019	Global Biodiversity Information Facility (Access on 18 JANUARY 2025)	https://www.gbif.org/occurrence/search?taxon_key=1653127
Culex tritaeniorhynchus	109.37	19.31	2019	Global Biodiversity Information Facility (Access on 18 JANUARY 2025)	https://www.gbif.org/occurrence/search?taxon_key=1653127
Culex tritaeniorhynchus	110.45	19.25	2019	Global Biodiversity Information Facility (Access on 18 JANUARY 2025)	https://www.gbif.org/occurrence/search?taxon_key=1653127
Culex tritaeniorhynchus	109.37	19.31	2019	Global Biodiversity Information Facility (Access on 18 JANUARY 2025)	https://www.gbif.org/occurrence/search?taxon_key=1653127
Culex tritaeniorhynchus	110.45	19.25	2019	Global Biodiversity Information Facility (Access on 18 JANUARY 2025)	https://www.gbif.org/occurrence/search?taxon_key=1653127
Culex tritaeniorhynchus	110.07	19.31	2018	Global Biodiversity Information Facility (Access on 18 JANUARY 2025)	https://www.gbif.org/occurrence/search?taxon_key=1653127
Culex tritaeniorhynchus	110.45	19.25	2019	Global Biodiversity Information Facility (Access on 18 JANUARY 2025)	https://www.gbif.org/occurrence/search?taxon_key=1653127
Culex tritaeniorhynchus	110.45	19.25	2019	Global Biodiversity Information Facility (Access on 18 JANUARY 2025)	https://www.gbif.org/occurrence/search?taxon_key=1653127
Culex tritaeniorhynchus	110.45	19.25	2019	Global Biodiversity Information Facility (Access on 18 JANUARY 2025)	https://www.gbif.org/occurrence/search?taxon_key=1653127
Culex tritaeniorhynchus	110.03	18.5	2019	Global Biodiversity Information Facility (Access on 18 JANUARY 2025)	https://www.gbif.org/occurrence/search?taxon_key=1653127
Culex tritaeniorhynchus	110.45	19.25	2019	Global Biodiversity Information Facility (Access on 18 JANUARY 2025)	https://www.gbif.org/occurrence/search?taxon_key=1653127
Culex tritaeniorhynchus	110.07	19.31	2018	Global Biodiversity Information Facility (Access on 18 JANUARY 2025)	https://www.gbif.org/occurrence/search?taxon_key=1653127
Culex tritaeniorhynchus	110.45	19.25	2019	Global Biodiversity Information Facility (Access on 18 JANUARY 2025)	https://www.gbif.org/occurrence/search?taxon_key=1653127
Culex tritaeniorhynchus	110.07	19.31	2018	Global Biodiversity Information Facility (Access on 18 JANUARY 2025)	https://www.gbif.org/occurrence/search?taxon_key=1653127
Culex tritaeniorhynchus	110.45	19.25	2019	Global Biodiversity Information Facility (Access on 18 JANUARY 2025)	https://www.gbif.org/occurrence/search?taxon_key=1653127
Culex tritaeniorhynchus	110.45	19.25	2019	Global Biodiversity Information Facility (Access on 18 JANUARY 2025)	https://www.gbif.org/occurrence/search?taxon_key=1653127
Culex tritaeniorhynchus	110.45	19.25	2019	Global Biodiversity Information Facility (Access on 18 JANUARY 2025)	https://www.gbif.org/occurrence/search?taxon_key=1653127
Culex tritaeniorhynchus	110.07	19.31	2018	Global Biodiversity Information Facility (Access on 18 JANUARY 2025)	https://www.gbif.org/occurrence/search?taxon_key=1653127
Culex tritaeniorhynchus	110.03	18.5	2019	Global Biodiversity Information Facility (Access on 18 JANUARY 2025)	https://www.gbif.org/occurrence/search?taxon_key=1653127
Culex tritaeniorhynchus	110.45	19.25	2019	Global Biodiversity Information Facility (Access on 18 JANUARY 2025)	https://www.gbif.org/occurrence/search?taxon_key=1653127
Culex tritaeniorhynchus	110.45	19.25	2019	Global Biodiversity Information Facility (Access on 18 JANUARY 2025)	https://www.gbif.org/occurrence/search?taxon_key=1653127
Culex tritaeniorhynchus	110.07	19.31	2018	Global Biodiversity Information Facility (Access on 18 JANUARY 2025)	https://www.gbif.org/occurrence/search?taxon_key=1653127
Culex tritaeniorhynchus	110.45	19.25	2019	Global Biodiversity Information Facility (Access on 18 JANUARY 2025)	https://www.gbif.org/occurrence/search?taxon_key=1653127
Culex tritaeniorhynchus	110.45	19.25	2019	Global Biodiversity Information Facility (Access on 18 JANUARY 2025)	https://www.gbif.org/occurrence/search?taxon_key=1653127
Culex tritaeniorhynchus	110.45	19.25	2019	Global Biodiversity Information Facility (Access on 18 JANUARY 2025)	https://www.gbif.org/occurrence/search?taxon_key=1653127
Culex tritaeniorhynchus	110.45	19.25	2019	Global Biodiversity Information Facility (Access on 18 JANUARY 2025)	https://www.gbif.org/occurrence/search?taxon_key=1653127
Culex tritaeniorhynchus	110.45	19.25	2019	Global Biodiversity Information Facility (Access on 18 JANUARY 2025)	https://www.gbif.org/occurrence/search?taxon_key=1653127
Culex tritaeniorhynchus	110.45	19.25	2019	Global Biodiversity Information Facility (Access on 18 JANUARY 2025)	https://www.gbif.org/occurrence/search?taxon_key=1653127
Culex tritaeniorhynchus	110.45	19.25	2019	Global Biodiversity Information Facility (Access on 18 JANUARY 2025)	https://www.gbif.org/occurrence/search?taxon_key=1653127
Culex tritaeniorhynchus	110.03	18.5	2019	Global Biodiversity Information Facility (Access on 18 JANUARY 2025)	https://www.gbif.org/occurrence/search?taxon_key=1653127
Culex tritaeniorhynchus	110.45	19.25	2019	Global Biodiversity Information Facility (Access on 18 JANUARY 2025)	https://www.gbif.org/occurrence/search?taxon_key=1653127
Culex tritaeniorhynchus	110.45	19.25	2019	Global Biodiversity Information Facility (Access on 18 JANUARY 2025)	https://www.gbif.org/occurrence/search?taxon_key=1653127
Culex tritaeniorhynchus	110.07	19.31	2018	Global Biodiversity Information Facility (Access on 18 JANUARY 2025)	https://www.gbif.org/occurrence/search?taxon_key=1653127
Culex tritaeniorhynchus	110.45	19.25	2019	Global Biodiversity Information Facility (Access on 18 JANUARY 2025)	https://www.gbif.org/occurrence/search?taxon_key=1653127
Culex tritaeniorhynchus	110.07	19.31	2018	Global Biodiversity Information Facility (Access on 18 JANUARY 2025)	https://www.gbif.org/occurrence/search?taxon_key=1653127
Culex tritaeniorhynchus	110.45	19.25	2019	Global Biodiversity Information Facility (Access on 18 JANUARY 2025)	https://www.gbif.org/occurrence/search?taxon_key=1653127
Culex tritaeniorhynchus	110.45	19.25	2019	Global Biodiversity Information Facility (Access on 18 JANUARY 2025)	https://www.gbif.org/occurrence/search?taxon_key=1653127
Culex tritaeniorhynchus	110.03	18.5	2019	Global Biodiversity Information Facility (Access on 18 JANUARY 2025)	https://www.gbif.org/occurrence/search?taxon_key=1653127
Culex tritaeniorhynchus	110.03	18.5	2019	Global Biodiversity Information Facility (Access on 18 JANUARY 2025)	https://www.gbif.org/occurrence/search?taxon_key=1653127
Culex tritaeniorhynchus	110.07	19.31	2018	Global Biodiversity Information Facility (Access on 18 JANUARY 2025)	https://www.gbif.org/occurrence/search?taxon_key=1653127
Culex tritaeniorhynchus	110.45	19.25	2019	Global Biodiversity Information Facility (Access on 18 JANUARY 2025)	https://www.gbif.org/occurrence/search?taxon_key=1653127
Culex tritaeniorhynchus	110.45	19.25	2019	Global Biodiversity Information Facility (Access on 18 JANUARY 2025)	https://www.gbif.org/occurrence/search?taxon_key=1653127
Culex tritaeniorhynchus	110.03	18.5	2019	Global Biodiversity Information Facility (Access on 18 JANUARY 2025)	https://www.gbif.org/occurrence/search?taxon_key=1653127
Culex tritaeniorhynchus	110.03	18.5	2019	Global Biodiversity Information Facility (Access on 18 JANUARY 2025)	https://www.gbif.org/occurrence/search?taxon_key=1653127
Culex tritaeniorhynchus	110.45	19.25	2019	Global Biodiversity Information Facility (Access on 18 JANUARY 2025)	https://www.gbif.org/occurrence/search?taxon_key=1653127
Culex tritaeniorhynchus	110.03	18.5	2019	Global Biodiversity Information Facility (Access on 18 JANUARY 2025)	https://www.gbif.org/occurrence/search?taxon_key=1653127
Culex tritaeniorhynchus	109.37	19.31	2019	Global Biodiversity Information Facility (Access on 18 JANUARY 2025)	https://www.gbif.org/occurrence/search?taxon_key=1653127
Culex tritaeniorhynchus	110.07	19.31	2018	Global Biodiversity Information Facility (Access on 18 JANUARY 2025)	https://www.gbif.org/occurrence/search?taxon_key=1653127
Culex tritaeniorhynchus	110.03	18.5	2019	Global Biodiversity Information Facility (Access on 18 JANUARY 2025)	https://www.gbif.org/occurrence/search?taxon_key=1653127
Culex tritaeniorhynchus	109.37	19.31	2019	Global Biodiversity Information Facility (Access on 18 JANUARY 2025)	https://www.gbif.org/occurrence/search?taxon_key=1653127
Culex tritaeniorhynchus	110.07	19.31	2018	Global Biodiversity Information Facility (Access on 18 JANUARY 2025)	https://www.gbif.org/occurrence/search?taxon_key=1653127
Culex tritaeniorhynchus	110.03	18.5	2019	Global Biodiversity Information Facility (Access on 18 JANUARY 2025)	https://www.gbif.org/occurrence/search?taxon_key=1653127
Culex tritaeniorhynchus	109.37	19.31	2019	Global Biodiversity Information Facility (Access on 18 JANUARY 2025)	https://www.gbif.org/occurrence/search?taxon_key=1653127
Culex tritaeniorhynchus	110.07	19.31	2018	Global Biodiversity Information Facility (Access on 18 JANUARY 2025)	https://www.gbif.org/occurrence/search?taxon_key=1653127
Culex tritaeniorhynchus	110.45	19.25	2019	Global Biodiversity Information Facility (Access on 18 JANUARY 2025)	https://www.gbif.org/occurrence/search?taxon_key=1653127
Culex tritaeniorhynchus	110.03	18.5	2019	Global Biodiversity Information Facility (Access on 18 JANUARY 2025)	https://www.gbif.org/occurrence/search?taxon_key=1653127
Culex tritaeniorhynchus	109.37	19.31	2019	Global Biodiversity Information Facility (Access on 18 JANUARY 2025)	https://www.gbif.org/occurrence/search?taxon_key=1653127
Culex tritaeniorhynchus	110.45	19.25	2019	Global Biodiversity Information Facility (Access on 18 JANUARY 2025)	https://www.gbif.org/occurrence/search?taxon_key=1653127
Culex tritaeniorhynchus	110.45	19.25	2019	Global Biodiversity Information Facility (Access on 18 JANUARY 2025)	https://www.gbif.org/occurrence/search?taxon_key=1653127
Culex tritaeniorhynchus	110.03	18.5	2019	Global Biodiversity Information Facility (Access on 18 JANUARY 2025)	https://www.gbif.org/occurrence/search?taxon_key=1653127
Culex tritaeniorhynchus	110.07	19.31	2018	Global Biodiversity Information Facility (Access on 18 JANUARY 2025)	https://www.gbif.org/occurrence/search?taxon_key=1653127
Culex tritaeniorhynchus	110.03	18.5	2019	Global Biodiversity Information Facility (Access on 18 JANUARY 2025)	https://www.gbif.org/occurrence/search?taxon_key=1653127
Culex tritaeniorhynchus	109.37	19.31	2019	Global Biodiversity Information Facility (Access on 18 JANUARY 2025)	https://www.gbif.org/occurrence/search?taxon_key=1653127
Culex tritaeniorhynchus	110.07	19.31	2018	Global Biodiversity Information Facility (Access on 18 JANUARY 2025)	https://www.gbif.org/occurrence/search?taxon_key=1653127
Culex tritaeniorhynchus	110.45	19.25	2019	Global Biodiversity Information Facility (Access on 18 JANUARY 2025)	https://www.gbif.org/occurrence/search?taxon_key=1653127
Culex tritaeniorhynchus	110.07	19.31	2018	Global Biodiversity Information Facility (Access on 18 JANUARY 2025)	https://www.gbif.org/occurrence/search?taxon_key=1653127
Culex tritaeniorhynchus	110.45	19.25	2019	Global Biodiversity Information Facility (Access on 18 JANUARY 2025)	https://www.gbif.org/occurrence/search?taxon_key=1653127
Culex tritaeniorhynchus	110.07	19.31	2018	Global Biodiversity Information Facility (Access on 18 JANUARY 2025)	https://www.gbif.org/occurrence/search?taxon_key=1653127
Culex tritaeniorhynchus	110.45	19.25	2019	Global Biodiversity Information Facility (Access on 18 JANUARY 2025)	https://www.gbif.org/occurrence/search?taxon_key=1653127
Culex tritaeniorhynchus	110.45	19.25	2019	Global Biodiversity Information Facility (Access on 18 JANUARY 2025)	https://www.gbif.org/occurrence/search?taxon_key=1653127
Culex tritaeniorhynchus	110.07	19.31	2018	Global Biodiversity Information Facility (Access on 18 JANUARY 2025)	https://www.gbif.org/occurrence/search?taxon_key=1653127
Culex tritaeniorhynchus	110.45	19.25	2019	Global Biodiversity Information Facility (Access on 18 JANUARY 2025)	https://www.gbif.org/occurrence/search?taxon_key=1653127
Culex tritaeniorhynchus	110.07	19.31	2018	Global Biodiversity Information Facility (Access on 18 JANUARY 2025)	https://www.gbif.org/occurrence/search?taxon_key=1653127
Culex tritaeniorhynchus	110.45	19.25	2019	Global Biodiversity Information Facility (Access on 18 JANUARY 2025)	https://www.gbif.org/occurrence/search?taxon_key=1653127
Culex tritaeniorhynchus	110.07	19.31	2018	Global Biodiversity Information Facility (Access on 18 JANUARY 2025)	https://www.gbif.org/occurrence/search?taxon_key=1653127
Culex tritaeniorhynchus	110.45	19.25	2019	Global Biodiversity Information Facility (Access on 18 JANUARY 2025)	https://www.gbif.org/occurrence/search?taxon_key=1653127
Culex tritaeniorhynchus	110.45	19.25	2019	Global Biodiversity Information Facility (Access on 18 JANUARY 2025)	https://www.gbif.org/occurrence/search?taxon_key=1653127
Culex tritaeniorhynchus	110.45	19.25	2019	Global Biodiversity Information Facility (Access on 18 JANUARY 2025)	https://www.gbif.org/occurrence/search?taxon_key=1653127
Culex tritaeniorhynchus	110.07	19.31	2018	Global Biodiversity Information Facility (Access on 18 JANUARY 2025)	https://www.gbif.org/occurrence/search?taxon_key=1653127
Culex tritaeniorhynchus	110.45	19.25	2019	Global Biodiversity Information Facility (Access on 18 JANUARY 2025)	https://www.gbif.org/occurrence/search?taxon_key=1653127
Culex tritaeniorhynchus	110.45	19.25	2019	Global Biodiversity Information Facility (Access on 18 JANUARY 2025)	https://www.gbif.org/occurrence/search?taxon_key=1653127
Culex tritaeniorhynchus	110.45	19.25	2019	Global Biodiversity Information Facility (Access on 18 JANUARY 2025)	https://www.gbif.org/occurrence/search?taxon_key=1653127
Culex tritaeniorhynchus	110.45	19.25	2019	Global Biodiversity Information Facility (Access on 18 JANUARY 2025)	https://www.gbif.org/occurrence/search?taxon_key=1653127
Culex tritaeniorhynchus	110.45	19.25	2019	Global Biodiversity Information Facility (Access on 18 JANUARY 2025)	https://www.gbif.org/occurrence/search?taxon_key=1653127
Culex tritaeniorhynchus	110.07	19.31	2018	Global Biodiversity Information Facility (Access on 18 JANUARY 2025)	https://www.gbif.org/occurrence/search?taxon_key=1653127
Culex tritaeniorhynchus	110.45	19.25	2019	Global Biodiversity Information Facility (Access on 18 JANUARY 2025)	https://www.gbif.org/occurrence/search?taxon_key=1653127
Culex tritaeniorhynchus	110.07	19.31	2018	Global Biodiversity Information Facility (Access on 18 JANUARY 2025)	https://www.gbif.org/occurrence/search?taxon_key=1653127
Culex tritaeniorhynchus	110.45	19.25	2019	Global Biodiversity Information Facility (Access on 18 JANUARY 2025)	https://www.gbif.org/occurrence/search?taxon_key=1653127
Culex tritaeniorhynchus	110.45	19.25	2019	Global Biodiversity Information Facility (Access on 18 JANUARY 2025)	https://www.gbif.org/occurrence/search?taxon_key=1653127
Culex tritaeniorhynchus	110.07	19.31	2018	Global Biodiversity Information Facility (Access on 18 JANUARY 2025)	https://www.gbif.org/occurrence/search?taxon_key=1653127
Culex tritaeniorhynchus	110.07	19.31	2018	Global Biodiversity Information Facility (Access on 18 JANUARY 2025)	https://www.gbif.org/occurrence/search?taxon_key=1653127
Culex tritaeniorhynchus	110.45	19.25	2019	Global Biodiversity Information Facility (Access on 18 JANUARY 2025)	https://www.gbif.org/occurrence/search?taxon_key=1653127
Culex tritaeniorhynchus	110.07	19.31	2018	Global Biodiversity Information Facility (Access on 18 JANUARY 2025)	https://www.gbif.org/occurrence/search?taxon_key=1653127
Culex tritaeniorhynchus	110.45	19.25	2019	Global Biodiversity Information Facility (Access on 18 JANUARY 2025)	https://www.gbif.org/occurrence/search?taxon_key=1653127
Culex tritaeniorhynchus	110.07	19.31	2018	Global Biodiversity Information Facility (Access on 18 JANUARY 2025)	https://www.gbif.org/occurrence/search?taxon_key=1653127
Culex tritaeniorhynchus	110.45	19.25	2019	Global Biodiversity Information Facility (Access on 18 JANUARY 2025)	https://www.gbif.org/occurrence/search?taxon_key=1653127
Culex tritaeniorhynchus	110.45	19.25	2019	Global Biodiversity Information Facility (Access on 18 JANUARY 2025)	https://www.gbif.org/occurrence/search?taxon_key=1653127
Culex tritaeniorhynchus	110.45	19.25	2019	Global Biodiversity Information Facility (Access on 18 JANUARY 2025)	https://www.gbif.org/occurrence/search?taxon_key=1653127
Culex tritaeniorhynchus	110.45	19.25	2019	Global Biodiversity Information Facility (Access on 18 JANUARY 2025)	https://www.gbif.org/occurrence/search?taxon_key=1653127
Culex tritaeniorhynchus	110.07	19.31	2018	Global Biodiversity Information Facility (Access on 18 JANUARY 2025)	https://www.gbif.org/occurrence/search?taxon_key=1653127
Culex tritaeniorhynchus	110.45	19.25	2019	Global Biodiversity Information Facility (Access on 18 JANUARY 2025)	https://www.gbif.org/occurrence/search?taxon_key=1653127
Culex tritaeniorhynchus	110.03	18.5	2019	Global Biodiversity Information Facility (Access on 18 JANUARY 2025)	https://www.gbif.org/occurrence/search?taxon_key=1653127
Culex tritaeniorhynchus	109.37	19.31	2019	Global Biodiversity Information Facility (Access on 18 JANUARY 2025)	https://www.gbif.org/occurrence/search?taxon_key=1653127
Culex tritaeniorhynchus	110.07	19.31	2018	Global Biodiversity Information Facility (Access on 18 JANUARY 2025)	https://www.gbif.org/occurrence/search?taxon_key=1653127
Culex tritaeniorhynchus	110.45	19.25	2019	Global Biodiversity Information Facility (Access on 18 JANUARY 2025)	https://www.gbif.org/occurrence/search?taxon_key=1653127
Culex tritaeniorhynchus	110.07	19.31	2018	Global Biodiversity Information Facility (Access on 18 JANUARY 2025)	https://www.gbif.org/occurrence/search?taxon_key=1653127
Culex tritaeniorhynchus	110.45	19.25	2019	Global Biodiversity Information Facility (Access on 18 JANUARY 2025)	https://www.gbif.org/occurrence/search?taxon_key=1653127
Culex tritaeniorhynchus	110.07	19.31	2018	Global Biodiversity Information Facility (Access on 18 JANUARY 2025)	https://www.gbif.org/occurrence/search?taxon_key=1653127
Culex tritaeniorhynchus	110.45	19.25	2019	Global Biodiversity Information Facility (Access on 18 JANUARY 2025)	https://www.gbif.org/occurrence/search?taxon_key=1653127
Culex tritaeniorhynchus	113.23	22.3	2017	Global Biodiversity Information Facility (Access on 18 JANUARY 2025)	https://www.gbif.org/occurrence/search?taxon_key=1653127
Culex tritaeniorhynchus	116.681	23.3354	2004	Global Biodiversity Information Facility (Access on 18 JANUARY 2025)	https://www.gbif.org/occurrence/search?taxon_key=1653127
Culex tritaeniorhynchus	104.691	38.0733	2012	Global Biodiversity Information Facility (Access on 18 JANUARY 2025)	https://www.gbif.org/occurrence/search?taxon_key=1653127
Culex tritaeniorhynchus	104.691	38.0733	2012	Global Biodiversity Information Facility (Access on 18 JANUARY 2025)	https://www.gbif.org/occurrence/search?taxon_key=1653127
Culex tritaeniorhynchus	104.691	38.0733	2012	Global Biodiversity Information Facility (Access on 18 JANUARY 2025)	https://www.gbif.org/occurrence/search?taxon_key=1653127
Culex tritaeniorhynchus	104.691	38.0733	2012	Global Biodiversity Information Facility (Access on 18 JANUARY 2025)	https://www.gbif.org/occurrence/search?taxon_key=1653127
Culex tritaeniorhynchus	104.691	38.0733	2012	Global Biodiversity Information Facility (Access on 18 JANUARY 2025)	https://www.gbif.org/occurrence/search?taxon_key=1653127
Culex tritaeniorhynchus	104.691	38.0733	2012	Global Biodiversity Information Facility (Access on 18 JANUARY 2025)	https://www.gbif.org/occurrence/search?taxon_key=1653127
