# Supplementary material for: Modeling the Potential Distribution and Future Dynamics of Important Vector Culex tritaeniorhynchus Under Climate Change Scenarios in China
Source: Insects. 2025 Apr 3;16(4):382. doi: 10.3390/insects16040382 (PMC12028164; doi:10.3390/insects16040382)
Supplement: Supplementary file 1 [file insects-16-00382-s001.zip › Table S2.xlsx]

## Sheet: Bioclimate variables
	bio_1	bio_2	bio_3	bio_4	bio_5	bio_6	bio_7	bio_8	bio_9	bio_10	bio_11	bio_12	bio_13	bio_14	bio_15	bio_16	bio_17	bio_18	bio_19
bio_1	1	-0.59364	-0.1499	-0.30654	0.8087	0.90794	-0.427	0.83681	0.88256	0.88885	0.91385	0.64483	0.57699	0.62346	-0.52901	0.58755	0.62152	0.55026	0.58941
bio_2	-0.59364	1	0.28848	0.46881	-0.22734	-0.74032	0.67139	-0.32998	-0.57379	-0.39791	-0.6685	-0.84581	-0.79753	-0.7571	0.46077	-0.80603	-0.74998	-0.77936	-0.71028
bio_3	-0.1499	0.28848	1	-0.66933	-0.50396	0.09496	-0.48494	-0.47838	0.20828	-0.48744	0.16133	-0.0503	-0.08065	-0.17599	0.08651	-0.0335	-0.16419	-0.0139	-0.1177
bio_4	-0.30654	0.46881	-0.66933	1	0.29381	-0.65791	0.96758	0.2164	-0.64675	0.16202	-0.66577	-0.55599	-0.46175	-0.43478	0.29783	-0.514	-0.43878	-0.4975	-0.44996
bio_5	0.8087	-0.22734	-0.50396	0.29381	1	0.50072	0.17896	0.95739	0.50453	0.9795	0.50945	0.24233	0.2115	0.32644	-0.3628	0.19645	0.32292	0.16231	0.28814
bio_6	0.90794	-0.74032	0.09496	-0.65791	0.50072	1	-0.76202	0.55767	0.95418	0.62765	0.99318	0.77658	0.67922	0.71973	-0.56322	0.7079	0.71854	0.66816	0.69476
bio_7	-0.427	0.67139	-0.48494	0.96758	0.17896	-0.76202	1	0.08236	-0.7071	0.01936	-0.74774	-0.70139	-0.61379	-0.57384	0.36875	-0.65764	-0.57512	-0.63801	-0.57412
bio_8	0.83681	-0.32998	-0.47838	0.2164	0.95739	0.55767	0.08236	1	0.52463	0.97067	0.56316	0.32756	0.33123	0.3269	-0.28629	0.31091	0.31665	0.30616	0.26245
bio_9	0.88256	-0.57379	0.20828	-0.64675	0.50453	0.95418	-0.7071	0.52463	1	0.60364	0.96731	0.66535	0.55218	0.6483	-0.58087	0.5857	0.65237	0.53853	0.65708
bio_10	0.88885	-0.39791	-0.48744	0.16202	0.9795	0.62765	0.01936	0.97067	0.60364	1	0.62831	0.40279	0.37712	0.44353	-0.40364	0.36173	0.43979	0.32967	0.40012
bio_11	0.91385	-0.6685	0.16133	-0.66577	0.50945	0.99318	-0.74774	0.56316	0.96731	0.62831	1	0.74254	0.64792	0.67952	-0.54273	0.67786	0.67978	0.64032	0.65905
bio_12	0.64483	-0.84581	-0.0503	-0.55599	0.24233	0.77658	-0.70139	0.32756	0.66535	0.40279	0.74254	1	0.95278	0.85642	-0.42955	0.97345	0.85913	0.93818	0.83766
bio_13	0.57699	-0.79753	-0.08065	-0.46175	0.2115	0.67922	-0.61379	0.33123	0.55218	0.37712	0.64792	0.95278	1	0.72475	-0.21237	0.99067	0.72625	0.97943	0.70352
bio_14	0.62346	-0.7571	-0.17599	-0.43478	0.32644	0.71973	-0.57384	0.3269	0.6483	0.44353	0.67952	0.85642	0.72475	1	-0.60133	0.74827	0.9936	0.66084	0.9715
bio_15	-0.52901	0.46077	0.08651	0.29783	-0.3628	-0.56322	0.36875	-0.28629	-0.58087	-0.40364	-0.54273	-0.42955	-0.21237	-0.60133	1	-0.26608	-0.6091	-0.19942	-0.60523
bio_16	0.58755	-0.80603	-0.0335	-0.514	0.19645	0.7079	-0.65764	0.31091	0.5857	0.36173	0.67786	0.97345	0.99067	0.74827	-0.26608	1	0.75002	0.9838	0.72801
bio_17	0.62152	-0.74998	-0.16419	-0.43878	0.32292	0.71854	-0.57512	0.31665	0.65237	0.43979	0.67978	0.85913	0.72625	0.9936	-0.6091	0.75002	1	0.65946	0.97989
bio_18	0.55026	-0.77936	-0.0139	-0.4975	0.16231	0.66816	-0.63801	0.30616	0.53853	0.32967	0.64032	0.93818	0.97943	0.66084	-0.19942	0.9838	0.65946	1	0.62857
bio_19	0.58941	-0.71028	-0.1177	-0.44996	0.28814	0.69476	-0.57412	0.26245	0.65708	0.40012	0.65905	0.83766	0.70352	0.9715	-0.60523	0.72801	0.97989	0.62857	1

## Sheet: Land-use variables
	C3ann	C3per	C3nfx	C4ann	C4per	Primf	Primn	Secdf	Secdn	Pastr	Range	Urban
C3ann	1	0.55133	0.64804	0.44708	0.08694	0.38198	-0.15347	-0.21667	-0.44133	-0.02865	0.39799	0.31733
C3per	0.55133	1	0.54672	0.58411	0.01861	0.40361	-0.06985	-0.17596	-0.3742	-0.054	0.29226	0.11674
C3nfx	0.64804	0.54672	1	0.58083	0.04548	0.33154	-0.16047	-0.14675	-0.34053	-0.1177	0.41903	0.25152
C4ann	0.44708	0.58411	0.58083	1	-0.02034	0.38314	-0.15513	-0.11774	-0.33437	-0.14729	0.43177	0.13849
C4per	0.08694	0.01861	0.04548	-0.02034	1	0.14233	-0.00287	-0.03987	-0.13142	0.09446	-0.05131	0.0428
Primf	0.38198	0.40361	0.33154	0.38314	0.14233	1	-0.12145	-0.211	-0.44372	-0.05575	0.21578	0.09311
Primn	-0.15347	-0.06985	-0.16047	-0.15513	-0.00287	-0.12145	1	-0.32458	-0.21268	0.53475	-0.42234	-0.06442
Secdf	-0.21667	-0.17596	-0.14675	-0.11774	-0.03987	-0.211	-0.32458	1	-0.26851	-0.35931	0.00259	-0.0833
Secdn	-0.44133	-0.3742	-0.34053	-0.33437	-0.13142	-0.44372	-0.21268	-0.26851	1	-0.39766	-0.0066	-0.16743
Pastr	-0.02865	-0.054	-0.1177	-0.14729	0.09446	-0.05575	0.53475	-0.35931	-0.39766	1	-0.46754	-0.02301
Range	0.39799	0.29226	0.41903	0.43177	-0.05131	0.21578	-0.42234	0.00259	-0.0066	-0.46754	1	0.11311
Urban	0.31733	0.11674	0.25152	0.13849	0.0428	0.09311	-0.06442	-0.0833	-0.16743	-0.02301	0.11311	1
